# Supplementary material for: Screening for diabetes mellitus among tuberculosis patients in Southern Nigeria: a multi-centre implementation study under programme settings
Source: Sci Rep. 2017 Mar 10;7:44205. doi: 10.1038/srep44205 (PMC5345020; doi:10.1038/srep44205)
Supplement: Supplementary Dataset 1 [file srep44205-s1.xls]

## Sheet: Sheet1
Q2Ageyears	Q3Sex	Q4AddressResidence	Q5Occupation	Q5aIfOccupationisOthersPleasest	Q6TypeofTB	Q6aIfQ6AnswerisOthersPleaseStat	Q7HIVStatus	Q8CPT	Q9ART	Q10IstSmearStatus	Q112ndMonthSmearResult	Q14CurrentSmoker	Q15IsthepatientKnownDiabetic	Q16ScreenedwithRBGResultsmgdl	Q17ScreenedwithFBGResult	Q18ispatientNewDiabetisMelitusD	Q19IspatientKnownDiabetesMellitus	Q10aOtherornotapplicable	Q5bPhysicalactivity	Q5b1Sedentary	Q5b2Moderate	Q5b3Vigorous	Q20Facilitytype
23	Female	Rural	Business/Trading		PTB		Pos	1	1	Positive	Negative	0	1	126	136	0	1	FALSE	Moderate	FALSE	TRUE	FALSE	public
45	Male	Rural	Farmer		PTB		Neg.	0	0	Positive	Negative	0	0	96		0	0	FALSE	Vigorous	FALSE	FALSE	TRUE	public
70	Male	Rural	Others	Driver	PTB		Neg.	0	0	Positive	Negative	0	0	84		0	0	FALSE	Sedentary	TRUE	FALSE	FALSE	public
45	Male	Rural	Civil servant		PTB		Pos	1	1	Positive	Negative	0	0	82		0	0	FALSE	Sedentary	TRUE	FALSE	FALSE	public
67	Female	Rural	Business/Trading		PTB		Neg.	0	0	Positive	Negative	0	0	78		0	0	FALSE	Moderate	FALSE	TRUE	FALSE	public
60	Female	Rural	Business/Trading		PTB		Neg.	0	0	Positive	Negative	0	0	90		0	0	FALSE	Moderate	FALSE	TRUE	FALSE	public
70	Male	Rural	Business/Trading		PTB		Neg.	0	0	Positive	Negative	0	0	83		0	0	FALSE	Moderate	FALSE	TRUE	FALSE	public
60	Male	Rural	Farmer		PTB		Neg.	0	0	Positive	Negative	0	0	107		0	0	FALSE	Vigorous	FALSE	FALSE	TRUE	public
31	Male	Rural	Farmer		PTB		Neg.	0	0	Positive	Negative	0	0	92		0	0	FALSE	Vigorous	FALSE	FALSE	TRUE	public
32	Male	Rural	Farmer		PTB		Neg.	0	0	Positive	Negative	0	0	94		0	0	FALSE	Vigorous	FALSE	FALSE	TRUE	public
36	Female	Rural	Others	House wife	PTB		Pos	1	1	Positive	Negative	0	0	94		0	0	FALSE	Sedentary	TRUE	FALSE	FALSE	public
36	Female	Rural	Farmer		PTB		Neg.	0	0	Positive	Negative	0	0	88		0	0	FALSE	Vigorous	FALSE	FALSE	TRUE	public
80	Male	Rural	Farmer		PTB		Neg.	0	0	Positive	Negative	0	0	102		0	0	FALSE	Vigorous	FALSE	FALSE	TRUE	public
39	Male	Rural	Business/Trading		PTB		Neg.	0	0	Positive	Negative	0	0	92		0	0	FALSE	Moderate	FALSE	TRUE	FALSE	public
41	Male	Rural	Business/Trading		PTB		Neg.	0	0	Positive	Negative	0	0	90		0	0	FALSE	Moderate	FALSE	TRUE	FALSE	public
43	Female	Rural	Business/Trading		PTB		Pos	1	1	Positive	Negative	0	0	98		0	0	FALSE	Moderate	FALSE	TRUE	FALSE	public
50	Female	Rural	Business/Trading		PTB		Neg.	0	0	Positive	Negative	0	0	109		0	0	FALSE	Moderate	FALSE	TRUE	FALSE	public
60	Male	Rural	Civil servant		PTB		Neg.	0	0	Positive	Negative	0	0	98		0	0	FALSE	Sedentary	TRUE	FALSE	FALSE	public
36	Female	Rural	Business/Trading		PTB		Neg.	0	0	Positive	Negative	0	0	86		0	0	FALSE	Moderate	FALSE	TRUE	FALSE	public
68	Male	Rural	Farmer		PTB		Neg.	0	0	Positive	Negative	0	0	78		0	0	FALSE	Vigorous	FALSE	FALSE	TRUE	public
50	Female	Rural	Business/Trading		PTB		Neg.			Positive	Negative	0	0	84		0	0	FALSE	Moderate	FALSE	TRUE	FALSE	public
26	Male	Rural	Farmer		PTB		Neg.			Positive	Negative	0	0	90		0	0	FALSE	Vigorous	FALSE	FALSE	TRUE	public
34	Male	Rural	Business/Trading		PTB		Neg.			Positive	Negative	0	0	86		0	0	FALSE	Moderate	FALSE	TRUE	FALSE	public
60	Male	Rural	Farmer		PTB		Neg.			Positive	Negative	0	0	85		0	0	FALSE	Vigorous	FALSE	FALSE	TRUE	public
60	Male	Rural	Others	wine tapper	PTB		Neg.			Positive	Negative	0	0	82		0	0	FALSE	Moderate	FALSE	TRUE	FALSE	public
34	Male	Rural	Business/Trading		PTB		Neg.			Positive	Negative	0	0	94		0	0	FALSE	Moderate	FALSE	TRUE	FALSE	public
50	Female	Rural	Business/Trading		PTB		Pos			Positive	Negative	0	0	83		0	0	FALSE	Moderate	FALSE	TRUE	FALSE	public
32	Female	Rural	Business/Trading		PTB		Neg.			Positive	Negative	0	0	82		0	0	FALSE	Moderate	FALSE	TRUE	FALSE	public
30	Male	Rural	Business/Trading		PTB		Pos	1	1	Positive	Negative	0	0	96		0	0	FALSE	Moderate	FALSE	TRUE	FALSE	public
45	Female	Rural	Business/Trading		PTB		Neg.			Positive	Negative	0	0	86		0	0	FALSE	Moderate	FALSE	TRUE	FALSE	public
46	Male	Rural	Farmer		PTB		Neg.	0	0	Positive	Negative	0	0	98		0	0	FALSE	Vigorous	FALSE	FALSE	TRUE	public
60	Male	Rural	Others	Tailoring	PTB		Pos	0	0	Positive	Negative	0	0	123	98	0	0	FALSE	Sedentary	TRUE	FALSE	FALSE	public
33	Female	Rural	Business/Trading		PTB		Neg.	0	0	Positive	Negative	0	0	76		0	0	FALSE	Moderate	FALSE	TRUE	FALSE	public
50	Female	Rural	Business/Trading		PTB		Neg.	0	0	Positive	Negative	0	0	108		0	0	FALSE	Moderate	FALSE	TRUE	FALSE	public
34	Male	Rural	Farmer		PTB		Neg.	0	0	Positive	Negative	0	0	82		0	0	FALSE	Vigorous	FALSE	FALSE	TRUE	public
30	Female	Rural	Civil servant		PTB		Neg.	0	0	Positive	Negative	0	0	429	498	1	1	FALSE	Sedentary	TRUE	FALSE	FALSE	public
50	Female	Rural	Business/Trading		PTB		Neg.	0	0	Positive	Negative	0	0	479	596	1	1	FALSE	Moderate	FALSE	TRUE	FALSE	public
32	Male	Rural	Business/Trading		PTB		Neg.	0	0	Positive	Negative	0	0	92		0	0	FALSE	Moderate	FALSE	TRUE	FALSE	public
27	Female	Rural	Business/Trading		PTB		Pos	1	1	Positive	Negative	0	0	80		0	0	FALSE	Moderate	FALSE	TRUE	FALSE	public
50	Female	Rural	Business/Trading		PTB		Neg.	0	0	Positive	Negative	0	0	131	160	1	1	FALSE	Moderate	FALSE	TRUE	FALSE	public
50	Female	Rural	Business/Trading		PTB		Neg.	0	0	Positive	Negative	0	1	145	140	0	1	FALSE	Moderate	FALSE	TRUE	FALSE	public
65	Male	Rural	Farmer		PTB		Pos	0	0	Positive	Negative	0	0	92		0	0	FALSE	Vigorous	FALSE	FALSE	TRUE	public
32	Male	Rural	Farmer		PTB		Neg.	0	0	Positive	Negative	0	0	73		0	0	FALSE	Vigorous	FALSE	FALSE	TRUE	public
50	Female	Rural	Business/Trading		PTB		Neg.	0	0	Positive	Negative	0	0	161	150	1	1	FALSE	Moderate	FALSE	TRUE	FALSE	public
60	Female	Rural	Business/Trading		PTB		Neg.	0	0	Positive	Negative	0	0	88		0	0	FALSE	Moderate	FALSE	TRUE	FALSE	public
45	Female	Rural	Business/Trading		PTB		Neg.	0	0	Positive	Negative	0	0	64		0	0	FALSE	Moderate	FALSE	TRUE	FALSE	public
50	Female	Rural	Business/Trading		PTB		Neg.	0	0	Positive	Negative	0	0	65		0	0	FALSE	Moderate	FALSE	TRUE	FALSE	public
45	Male	Rural	Business/Trading		PTB		Neg.	0	0	Positive	Negative	0	0	66		0	0	FALSE	Moderate	FALSE	TRUE	FALSE	public
36	Female	Rural	Business/Trading		PTB		Pos	1	1	Positive	Negative	0	0	53		0	0	FALSE	Moderate	FALSE	TRUE	FALSE	public
19	Male	Rural	Student		PTB		Neg.	0	0	Positive	Negative	0	0	80		0	0	FALSE	Sedentary	TRUE	FALSE	FALSE	public
24	Male	Rural	Others	Mechanic	PTB		Neg.	0	0	Positive	Negative	0	0	69		0	0	FALSE	Sedentary	TRUE	FALSE	FALSE	public
40	Male	Rural	Others	Self employed	PTB		Neg.	0	0	Positive	Negative	0	0	56		0	0	FALSE	Sedentary	TRUE	FALSE	FALSE	public
28	Female	Rural	Student		PTB		Pos	1	1	Positive	Negative	0	0	54		0	0	FALSE	Sedentary	TRUE	FALSE	FALSE	public
25	Female	Rural	Business/Trading		PTB		Neg.	0	0	Positive	Negative	0	0	122	63	0	0	FALSE	Moderate	FALSE	TRUE	FALSE	public
35	Female	Rural	Business/Trading		PTB		Neg.	0	0	Positive	Negative	0	0	95		0	0	FALSE	Moderate	FALSE	TRUE	FALSE	public
45	Female	Rural	Business/Trading		PTB		Pos	0	0	Positive	Negative	0	0	109		0	0	FALSE	Moderate	FALSE	TRUE	FALSE	public
59	Male	Rural	Business/Trading		PTB		Neg.	0	0	Positive	Negative	0	0	95		0	0	FALSE	Moderate	FALSE	TRUE	FALSE	public
31	Female	Rural	Business/Trading		PTB		Neg.	0	0	Positive	Negative	0	0	75		0	0	FALSE	Moderate	FALSE	TRUE	FALSE	public
27	Male	Rural	Others	Driving	PTB		Neg.	0	0	Positive	Negative	1	0	89		0	0	FALSE	Sedentary	TRUE	FALSE	FALSE	public
45	Male	Rural	Others	Driving	PTB		Neg.	0	0	Positive	Negative	0	0	120	77	0	0	FALSE	Sedentary	TRUE	FALSE	FALSE	public
60	Female	Rural	Farmer		PTB		Neg.	0	0	Positive	Negative	0	0	105		0	0	FALSE	Vigorous	FALSE	FALSE	TRUE	public
40	Female	Rural	Civil servant		PTB		Neg.	0	0	Positive	Negative	0	0	65		0	0	FALSE	Sedentary	TRUE	FALSE	FALSE	public
40	Male	Rural	Others	wine tapping	PTB		Pos	1	1	Positive	Negative	0	0	111	84	0	0	FALSE	Moderate	FALSE	TRUE	FALSE	public
38	Male	Rural	Business/Trading		PTB		Pos	1	0	Positive	Negative	0	0	78		0	0	FALSE	Moderate	FALSE	TRUE	FALSE	public
30	Female	Rural	Business/Trading		PTB		Pos	1	1	Positive	Negative	0	0	96		0	0	FALSE	Moderate	FALSE	TRUE	FALSE	public
60	Female	Rural	Business/Trading		PTB		Neg.	0	0	Positive	Negative	0	0	125	85	0	0	FALSE	Moderate	FALSE	TRUE	FALSE	public
60	Male	Rural	Farmer		PTB		Neg.	0	0	Positive	Negative	0	0	108		0	0	FALSE	Vigorous	FALSE	FALSE	TRUE	public
30	Male	Rural	Farmer		PTB		Neg.	0	0	Positive	Negative	0	0	89		0	0	FALSE	Vigorous	FALSE	FALSE	TRUE	public
26	Female	Rural	Business/Trading		PTB		Neg.	0	0	Positive	Negative	0	0	83		0	0	FALSE	Moderate	FALSE	TRUE	FALSE	public
26	Female	Rural	Civil servant		PTB		Neg.	0	0	Positive	Negative	0	0	105		0	0	FALSE	Sedentary	TRUE	FALSE	FALSE	public
59	Male	Rural	Others	Driving	PTB		Pos	1	1	Positive	Negative	0	0	81		0	0	FALSE	Sedentary	TRUE	FALSE	FALSE	public
56	Male	Rural	Others	Driving	PTB		Neg.	0	0	Positive	Negative	0	0	119	119	0	0	FALSE	Sedentary	TRUE	FALSE	FALSE	public
33	Male	Rural	Others	Evangalist	EPTB		Neg.	0	0			0	0	75		0	0	TRUE	Moderate	FALSE	TRUE	FALSE	public
28	Female	Rural	Others	House wife	PTB		Pos	1	1	Positive	Negative	0	0	70		0	0	FALSE	Sedentary	TRUE	FALSE	FALSE	public
34	Male	Rural	Business/Trading		PTB		Neg.	0	0	Positive	Negative	0	0	112	71	0	0	FALSE	Sedentary	TRUE	FALSE	FALSE	public
50	Female	Rural	Civil servant		PTB		Neg.	0	0	Positive	Negative	0	0	75		0	0	FALSE	Sedentary	TRUE	FALSE	FALSE	public
48	Female	Rural	Business/Trading		PTB		Neg.	0	0	Positive	Negative	0	0	132	95	0	0	FALSE	Moderate	FALSE	TRUE	FALSE	public
40	Female	Rural	Business/Trading		PTB		Neg.	0	0	Positive	Negative	0	0	77		0	0	FALSE	Moderate	FALSE	TRUE	FALSE	public
16	Female	Rural	Student		PTB		Neg.	0	0	Positive	Negative	0	0	91		0	0	FALSE	Sedentary	TRUE	FALSE	FALSE	public
50	Female	Rural	Civil servant		PTB		Neg.	0	0	Positive	Negative	0	0	101		0	0	FALSE	Sedentary	TRUE	FALSE	FALSE	public
20	Male	Rural	Business/Trading		PTB		Neg.	0	0	Positive	Negative	0	0	83		0	0	FALSE	Moderate	FALSE	TRUE	FALSE	public
38	Male	Rural	Artisan		PTB		Neg.	0	0	Positive	Negative	0	0	77		0	0	FALSE	Sedentary	TRUE	FALSE	FALSE	public
40	Male	Rural	Farmer		PTB		Neg.	0	0	Positive	Negative	0	0	86		0	0	FALSE	Vigorous	TRUE	FALSE	TRUE	public
65	Male	Rural	Farmer		PTB		Neg.	0	0	Positive	Negative	0	0	106		0	0	FALSE	Vigorous	FALSE	FALSE	TRUE	public
18	Female	Rural	Business/Trading		PTB		Neg.	0	0	Positive	Negative	0	0	80		0	0	FALSE	Moderate	FALSE	TRUE	FALSE	public
33	Male	Rural	Business/Trading		PTB		Neg.	0	0	Positive	Positive	0	0	89		0	0	FALSE	Moderate	FALSE	TRUE	FALSE	public
50	Female	Rural	Business/Trading		PTB		Neg.	0	0	Positive	Negative	0	0	83		0	0	FALSE	Moderate	FALSE	TRUE	FALSE	public
40	Female	Rural	Civil servant		PTB		Neg.	0	0	Positive	Negative	0	0	130	160	1	1	FALSE	Sedentary	TRUE	FALSE	FALSE	public
50	Female	Rural	Business/Trading		PTB		Pos	0	0	Positive	Negative	0	0	79		0	0	FALSE	Sedentary	TRUE	FALSE	FALSE	public
60	Male	Rural	Farmer		PTB		Neg.	0	0	Positive	Negative	0	0	84		0	0	FALSE	Sedentary	TRUE	FALSE	FALSE	public
37	Male	Rural	Business/Trading		PTB		Pos	0	0	Positive	Negative	0	0	70		0	0	FALSE	Moderate	FALSE	TRUE	FALSE	public
63	Male	Rural	Business/Trading		PTB		Neg.	0	0	Positive	Negative	0	0	60		0	0	FALSE	Moderate	FALSE	TRUE	FALSE	public
63	Male	Rural	Business/Trading		PTB		Neg.	0	0	Positive	Negative	0	0	75		0	0	FALSE	Moderate	FALSE	TRUE	FALSE	public
25	Female	Rural	Business/Trading		PTB		Pos	0	0	Positive	Negative	0	0	91		0	0	FALSE	Moderate	FALSE	TRUE	FALSE	public
65	Female	Rural	Business/Trading		PTB		Neg.	0	0	Positive	Negative	0	0	240	230	1	1	FALSE	Moderate	FALSE	TRUE	FALSE	public
39	Male	Rural	Civil servant		PTB		Neg.	0	0	Positive	Negative	0	0	104		0	0	FALSE	Moderate	FALSE	TRUE	FALSE	public
60	Female	Rural	Farmer		PTB		Neg.	0	0	Positive	Negative	0	0	73		0	0	FALSE	Vigorous	FALSE	FALSE	TRUE	public
54	Male	Rural	Business/Trading		PTB		Neg.	0	0	Positive	Negative	0	0	84		0	0	FALSE	Moderate	FALSE	TRUE	FALSE	public
27	Male	Rural	Business/Trading		PTB		Neg.	0	0	Positive	Negative	0	0	87		0	0	FALSE	Moderate	FALSE	TRUE	FALSE	public
50	Male	Rural	Business/Trading		PTB		Pos	1	1	Positive	Negative	0	0	79		0	0	FALSE	Moderate	FALSE	TRUE	FALSE	public
50	Female	Rural	Business/Trading		PTB		Neg.	0	0	Positive	Negative	0	0	164	140	1	1	FALSE	Moderate	FALSE	TRUE	FALSE	public
60	Female	Rural	Business/Trading		PTB		Neg.	0	0	Positive	Negative	0	0	94		0	0	FALSE	Moderate	FALSE	TRUE	FALSE	public
20	Female	Rural	Student		PTB		Neg.	0	0	Positive	Negative	0	0	112	71	0	0	FALSE	Sedentary	TRUE	FALSE	FALSE	public
60	Male	Rural	Others	self employed	PTB		Neg.	0	0	Positive	Negative	0	0	79		0	0	FALSE	Sedentary	TRUE	FALSE	FALSE	public
32	Male	Rural	Farmer		PTB		Neg.	0	0	Positive	Negative	0	0	76		0	0	FALSE	Vigorous	FALSE	FALSE	TRUE	public
61	Male	Rural	Farmer		PTB		Neg.	0	0	Positive	Negative	0	0	63		0	0	FALSE	Vigorous	FALSE	FALSE	TRUE	public
35	Female	Rural	Business/Trading		PTB		Neg.	0	0	Positive	Negative	0	0	230	210	1	1	FALSE	Moderate	FALSE	TRUE	FALSE	public
60	Male	Rural	Farmer		PTB		Neg.	0	0	Positive	Negative	0	0	87		0	0	FALSE	Vigorous	FALSE	FALSE	TRUE	public
63	Female	Rural	Others	House Wife	PTB		Neg.	0	0	Positive	Negative	0	0	97		0	0	FALSE	Sedentary	TRUE	FALSE	FALSE	public
68	Female	Rural	Business/Trading		PTB		Neg.	0	0	Positive	Negative	0	0	88		0	0	FALSE	Moderate	FALSE	TRUE	FALSE	public
40	Female	Rural	Civil servant		PTB		Pos			Positive	Negative	0	0	99		0	0	FALSE	Sedentary	TRUE	FALSE	FALSE	public
37	Male	Rural	Business/Trading		PTB		Neg.	0	0	Positive	Negative	0	0	102		0	0	FALSE	Moderate	FALSE	TRUE	FALSE	public
25	Female	Rural	Civil servant		PTB		Neg.	0	0	Positive	Negative	0	0	82		0	0	FALSE	Sedentary	TRUE	FALSE	FALSE	public
60	Male	Rural	Others	Driver	PTB		Neg.	0	0	Positive	Negative	0	0	147	142	1	1	FALSE	Sedentary	TRUE	FALSE	FALSE	public
46	Female	Rural	Business/Trading		PTB		Neg.	0	0	Positive	Negative	0	0	96		0	0	FALSE	Moderate	TRUE	TRUE	FALSE	public
55	Male	Rural	Civil servant		PTB		Neg.	0	0	Positive	Negative	0	0	101		0	0	FALSE	Sedentary	TRUE	FALSE	FALSE	public
36	Male	Rural	Business/Trading		PTB		Neg.	0	0	Positive	Negative	0	0	98		0	0	FALSE	Moderate	FALSE	TRUE	FALSE	public
42	Female	Rural	Business/Trading		PTB		Neg.	0	0	Positive	Negative	0	0	96		0	0	FALSE	Moderate	FALSE	TRUE	FALSE	public
66	Male	Rural	Business/Trading		PTB		Neg.	0	0	Positive	Negative	0	0	83		0	0	FALSE	Moderate	FALSE	TRUE	FALSE	public
70	Female	Rural	Farmer		PTB		Neg.	0	0	Positive	Negative	0	0	112	104	0	0	FALSE	Vigorous	FALSE	FALSE	TRUE	public
45	Male	Rural	Business/Trading		PTB		Neg.	0	0	Positive	Negative	0	0	87		0	0	FALSE	Moderate	FALSE	TRUE	FALSE	public
50	Male	Rural	Business/Trading		PTB		Neg.	0	0	Positive	Negative	0	0	89		0	0	FALSE	Moderate	FALSE	TRUE	FALSE	public
55	Male	Rural	Civil servant		PTB		Neg.	0	0	Positive	Negative	0	0	112	109	0	0	FALSE	Sedentary	TRUE	FALSE	FALSE	public
65	Male	Rural	Farmer		PTB		Neg.	0	0	Positive	Negative	0	0	90		0	0	FALSE	Vigorous	FALSE	FALSE	TRUE	public
32	Female	Rural	Business/Trading		PTB		Neg.	0	0	Positive	Negative	0	0	123	85	0	0	FALSE	Moderate	FALSE	TRUE	FALSE	public
50	Male	Rural	Business/Trading		PTB		Pos	1	1	Positive	Negative	0	0	90		0	0	FALSE	Moderate	FALSE	TRUE	FALSE	public
60	Male	Rural	Farmer		PTB		Neg.	0	0	Positive	Negative	0	0	85		0	0	FALSE	Vigorous	FALSE	FALSE	TRUE	public
26	Female	Rural	Business/Trading		PTB		Neg.	0	0	Positive	Negative	0	0	80		0	0	FALSE	Moderate	FALSE	TRUE	FALSE	public
50	Female	Rural	Farmer		PTB		Neg.	0	0	Positive	Negative	0	0	72		0	0	FALSE	Vigorous	FALSE	FALSE	TRUE	public
60	Female	Rural	Business/Trading		PTB		Neg.	0	0	Positive	Negative	0	0	78		0	0	FALSE	Moderate	FALSE	TRUE	FALSE	public
45	Female	Rural	Business/Trading		PTB		Pos	1	1	Positive	Negative	0	0	80		0	0	FALSE	Moderate	FALSE	TRUE	FALSE	public
20	Male	Rural	Student		PTB		Neg.	0	0	Positive	Negative	0	0	70		0	0	FALSE	Sedentary	TRUE	FALSE	FALSE	public
60	Male	Rural	Farmer		PTB		Pos	1	1	Positive	Negative	0	0	72		0	0	FALSE	Vigorous	FALSE	FALSE	TRUE	public
55	Male	Rural	Farmer		PTB		Neg.	0	0	Positive	Negative	0	0	82		0	0	FALSE	Vigorous	FALSE	FALSE	TRUE	public
65	Male	Rural	Business/Trading		PTB		Neg.	0	0	Positive	Negative	0	0	102		0	0	FALSE	Moderate	FALSE	TRUE	FALSE	public
60	Female	Rural	Business/Trading		PTB		Neg.	0	0	Positive	Negative	0	0	88		0	0	FALSE	Moderate	FALSE	TRUE	FALSE	public
28	Female	Rural	Business/Trading		PTB		Neg.	0	0	Positive	Negative	0	0	88		0	0	FALSE	Moderate	FALSE	TRUE	FALSE	public
65	Female	Rural	Business/Trading		PTB		Neg.	0	0	Positive	Negative	0	0	82		0	0	FALSE	Moderate	FALSE	TRUE	FALSE	public
69	Male	Rural	Farmer		PTB		Neg.	0	0	Positive	Negative	0	0	84		0	0	FALSE	Vigorous	FALSE	FALSE	TRUE	public
50	Female	Rural	Business/Trading		PTB		Neg.	0	0	Positive	Negative	0	0	89		0	0	FALSE	Moderate	FALSE	TRUE	FALSE	public
50	Female	Rural	Business/Trading		PTB		Neg.	0	0	Positive	Negative	0	0	72		0	0	FALSE	Moderate	FALSE	TRUE	FALSE	public
35	Female	Rural	Business/Trading		PTB		Pos	1	1	Positive	Negative	0	0	82		0	0	FALSE	Moderate	FALSE	TRUE	FALSE	public
40	Female	Rural	Others	House wife	PTB		Pos	1	1	Positive	Negative	0	0	75		0	0	FALSE	Sedentary	TRUE	FALSE	FALSE	public
53	Male	Rural	Civil servant		PTB		Neg.	0	0	Positive	Negative	0	0	81		0	0	FALSE	Sedentary	TRUE	FALSE	FALSE	public
50	Female	Rural	Farmer		PTB		Neg.	0	0	Positive	Negative	0	0	75		0	0	FALSE	Vigorous	FALSE	FALSE	TRUE	public
63	Male	Rural	Civil servant		PTB		Pos	0	0	Positive	Negative	0	0	65		0	0	FALSE	Sedentary	TRUE	FALSE	FALSE	public
36	Female	Rural	Business/Trading		PTB		Pos	1	1	Positive	Negative	0	0	75		0	0	FALSE	Moderate	FALSE	TRUE	FALSE	public
20	Female	Rural	Student		PTB		Neg.	0	0	Positive	Negative	0	0	108		0	0	FALSE	Sedentary	TRUE	FALSE	FALSE	public
45	Female	Rural	Business/Trading		PTB		Neg.	0	0	Positive	Negative	0	0	91		0	0	FALSE	Moderate	FALSE	TRUE	FALSE	public
50	Male	Rural	Business/Trading		PTB		Neg.	0	0	Positive	Negative	0	0	99		0	0	FALSE	Moderate	FALSE	TRUE	FALSE	public
40	Female	Rural	Business/Trading		PTB		Neg.	0	0	Positive	Negative	0	0	87		0	0	FALSE	Moderate	FALSE	TRUE	FALSE	public
45	Female	Rural	Civil servant		PTB		Neg.	0	0	Positive	Negative	0	0	131	128	1	1	FALSE	Sedentary	TRUE	FALSE	FALSE	public
27	Male	Rural	Business/Trading		PTB		Neg.	0	0	Positive	Negative	0	0	87		0	0	FALSE	Moderate	FALSE	TRUE	FALSE	public
40	Male	Rural	Business/Trading		PTB		Neg.	0	0	Positive	Negative	0	0	82		0	0	FALSE	Moderate	FALSE	TRUE	FALSE	public
45	Male	Rural	Business/Trading		PTB		Neg.	0	0	Positive	Negative	0	0	142	140	1	1	FALSE	Moderate	FALSE	TRUE	FALSE	public
59	Male	Rural	Civil servant		PTB		Neg.	0	0	Positive	Negative	0	0	97		0	0	FALSE	Sedentary	TRUE	FALSE	FALSE	public
50	Female	Rural	Farmer		PTB		Neg.	0	0	Positive	Negative	0	0	177	171	0	0	FALSE	Vigorous	FALSE	FALSE	TRUE	public
60	Female	Rural	Business/Trading		PTB		Neg.	0	0	Positive	Negative	0	0	218	215	1	1	FALSE	Moderate	FALSE	TRUE	FALSE	public
50	Male	Rural	Civil servant		PTB		Neg.	0	0	Positive	Negative	0	0	138	130	1	1	FALSE	Sedentary	TRUE	FALSE	FALSE	public
50	Female	Rural	Farmer		PTB		Neg.	0	0	Positive	Negative	0	0	93		0	0	FALSE	Vigorous	FALSE	FALSE	TRUE	public
50	Female	Rural	Business/Trading		PTB		Neg.	0	0	Positive	Negative	0	0	94		0	0	FALSE	Moderate	FALSE	TRUE	FALSE	public
45	Male	Rural	Farmer		PTB		Neg.	0	0	Positive	Negative	0	0	142	138	1	1	FALSE	Vigorous	FALSE	FALSE	TRUE	public
60	Female	Rural	Business/Trading		PTB		Neg.	0	0	Positive	Negative	0	0	97		0	0	FALSE	Moderate	FALSE	TRUE	FALSE	public
40	Female	Rural	Civil servant		PTB		Neg.	0	0	Positive	Negative	0	0	77		0	0	FALSE	Sedentary	TRUE	FALSE	FALSE	public
60	Male	Rural	Farmer		PTB		Neg.	0	0	Positive	Negative	0	0	86		0	0	FALSE	Vigorous	FALSE	FALSE	TRUE	public
50	Male	Rural	Business/Trading		PTB		Neg.	0	0	Positive	Negative	0	0	66		0	0	FALSE	Moderate	FALSE	TRUE	FALSE	public
60	Male	Rural	Artisan		PTB		Neg.	0	0	Positive	Negative	0	0	90		0	0	FALSE	Sedentary	TRUE	FALSE	FALSE	public
58	Male	Rural	Farmer		PTB		Neg.	0	0	Positive	Negative	0	0	83		0	0	FALSE	Vigorous	FALSE	FALSE	TRUE	public
50	Female	Rural	Business/Trading		PTB		Neg.	0	0	Positive	Negative	0	0	131	129	1	1	FALSE	Moderate	FALSE	TRUE	FALSE	public
55	Male	Rural	Civil servant		PTB		Neg.	0	0	Positive	Negative	0	0	112	109	0	0	FALSE	Sedentary	TRUE	FALSE	FALSE	public
36	Male	Rural	Artisan		PTB		Neg.	0	0	Positive	Negative	0	0	98		0	0	FALSE	Sedentary	TRUE	FALSE	FALSE	public
65	Female	Rural	Business/Trading		PTB		Neg.	0	0	Positive		0	0	79		0	0	FALSE	Moderate	FALSE	TRUE	FALSE	public
50	Female	Rural	Business/Trading		PTB		Neg.	0	0	Positive	Negative	0	0	62		0	0	FALSE	Moderate	FALSE	TRUE	FALSE	public
18	Male	Rural	Student		PTB		Neg.	0	0	Positive	Negative	0	0	57		0	0	FALSE	Sedentary	TRUE	FALSE	FALSE	public
65	Male	Rural	Farmer		PTB		Neg.	0	0	Positive	Negative	0	0	77		0	0	FALSE	Vigorous	FALSE	FALSE	TRUE	public
65	Male	Rural	Farmer		PTB		Neg.	0	0	Positive	Negative	0	0	77		0	0	FALSE	Vigorous	FALSE	FALSE	TRUE	public
50	Male	Rural	Business/Trading		PTB		Neg.	0	0	Positive	Negative	0	0	121	106	0	0	FALSE	Moderate	FALSE	TRUE	FALSE	public
40	Female	Rural	Business/Trading		PTB		Neg.	0	0	Positive	Negative	0	0	77		0	0	FALSE	Moderate	FALSE	TRUE	FALSE	public
59	Male	Rural	Civil servant		PTB		Neg.	0	0	Positive	Negative	0	0	117	86	0	0	FALSE	Sedentary	TRUE	FALSE	FALSE	public
65	Female	Rural	Farmer		PTB		Neg.	0	0	Positive	Negative	0	0	98		0	0	FALSE	Vigorous	FALSE	FALSE	TRUE	public
60	Male	Rural	Farmer		PTB		Neg.	0	0	Positive	Negative	0	0	78		0	0	FALSE	Vigorous	FALSE	FALSE	TRUE	public
25	Male	Rural	Student		PTB		Neg.	0	0	Positive	Negative	0	0	80		0	0	FALSE	Sedentary	TRUE	FALSE	FALSE	public
50	Male	Rural	Artisan		PTB		Neg.	0	0	Positive	Negative	0	0	89		0	0	FALSE	Sedentary	TRUE	FALSE	FALSE	public
65	Female	Rural	Farmer		PTB		Neg.	0	0	Positive	Negative	0	0	102		0	0	FALSE	Vigorous	FALSE	FALSE	TRUE	public
27	Male	Rural	Student		PTB		Neg.	0	0	Positive	Negative	0	0	82		0	0	FALSE	Sedentary	TRUE	FALSE	FALSE	public
50	Female	Rural	Farmer		PTB		Neg.	0	0	Positive	Negative	0	0	106		0	0	FALSE	Vigorous	FALSE	FALSE	TRUE	public
70	Female	Rural	Farmer		PTB		Neg.	0	0	Positive	Negative	0	0	102		0	0	FALSE	Vigorous	FALSE	FALSE	TRUE	public
48	Female	Rural	Farmer		PTB		Neg.	0	0	Positive	Negative	0	0	91		0	0	FALSE	Vigorous	FALSE	FALSE	TRUE	public
51	Female	Rural	Farmer		PTB		Pos	1	1	Positive	Negative	0	0	87		0	0	FALSE	Vigorous	FALSE	FALSE	TRUE	public
30	Male	Rural	Business/Trading		PTB		Neg.	0	0	Positive	Negative	1	0	90		0	0	FALSE	Moderate	FALSE	TRUE	FALSE	public
33	Female	Rural	Business/Trading		PTB		Pos	1	1	Positive	Negative	0	0	82		0	0	FALSE	Moderate	FALSE	TRUE	FALSE	public
60	Female	Rural	Farmer		PTB		Neg.	0	0	Positive	Negative	0	0	104		0	0	FALSE	Vigorous	FALSE	FALSE	TRUE	public
27	Male	Rural	Student		PTB		Neg.	0	0	Positive	Negative	0	0	90		0	0	FALSE	Sedentary	TRUE	FALSE	FALSE	public
70	Male	Rural	Farmer		PTB		Neg.	0	0	Positive	Negative	0	0	101		0	0	FALSE	Vigorous	FALSE	FALSE	TRUE	public
48	Male	Rural	Farmer		PTB		Neg.	0	0	Positive	Negative	0	0	72		0	0	FALSE	Vigorous	FALSE	FALSE	TRUE	public
35	Male	Rural	Business/Trading		PTB		Neg.	0	0	Positive	Negative	0	0	82		0	0	FALSE	Moderate	FALSE	TRUE	FALSE	public
50	Male	Rural	Business/Trading		PTB		Neg.	0	0	Positive	Negative	0	0	148	140	1	1	FALSE	Moderate	FALSE	TRUE	FALSE	public
50	Female	Rural	Business/Trading		PTB		Neg.	0	0	Positive	Negative	0	0	92		0	0	FALSE	Moderate	FALSE	TRUE	FALSE	public
60	Male	Rural	Business/Trading		PTB		Neg.	0	0	Positive	Negative	0	0	127	85	0	0	FALSE	Moderate	FALSE	TRUE	FALSE	public
60	Female	Rural	Farmer		PTB		Neg.	0	0	Positive	Negative	0	0	84		0	0	FALSE	Vigorous	FALSE	FALSE	TRUE	public
60	Female	Rural	Farmer		PTB		Neg.	0	0	Positive	Negative	0	0	100		0	0	FALSE	Vigorous	FALSE	FALSE	TRUE	public
40	Female	Rural	Business/Trading		PTB		Neg.	0	0	Positive	Negative	0	0	90		0	0	FALSE	Moderate	FALSE	TRUE	FALSE	public
55	Male	Rural	Business/Trading		PTB		Neg.	0	0	Positive	Negative	0	0	85		0	0	FALSE	Moderate	FALSE	TRUE	FALSE	public
18	Female	Rural	Business/Trading		PTB		Pos			Positive	Negative	0	0	70		0	0	FALSE	Moderate	FALSE	TRUE	FALSE	public
63	Female	Rural	Business/Trading		PTB		Neg.	0	0	Positive	Negative	0	0	110	88	0	0	FALSE	Moderate	FALSE	TRUE	FALSE	public
60	Male	Rural	Artisan		PTB		Neg.	0	0	Positive	Negative	0	0	371	350	1	1	FALSE	Sedentary	TRUE	FALSE	FALSE	public
60	Male	Rural	Civil servant		PTB		Neg.	0	0	Positive	Negative	0	0	155	150	1	1	FALSE	Sedentary	TRUE	FALSE	FALSE	public
60	Female	Rural	Farmer		PTB		Neg.	0	0	Positive	Negative	0	0	80		0	0	FALSE	Vigorous	FALSE	FALSE	TRUE	public
60	Male	Rural	Farmer		PTB		Neg.	0	0	Positive	Negative	0	0	94		0	0	FALSE	Vigorous	FALSE	FALSE	TRUE	public
36	Male	Rural	Business/Trading		PTB		Pos	1	1	Positive	Negative	0	0	353	350	1	1	FALSE	Moderate	FALSE	TRUE	FALSE	public
70	Male	Rural	Farmer		PTB		Neg.	0	0	Positive	Negative	0	0	71		0	0	FALSE	Vigorous	FALSE	FALSE	TRUE	public
28	Female	Rural	Business/Trading		PTB		Pos	1	1	Positive	Negative	0	0	105		0	0	FALSE	Moderate	FALSE	TRUE	FALSE	public
48	Male	Rural	Artisan		PTB		Neg.	1	1	Positive	Negative	0	0	105		0	0	FALSE	Sedentary	TRUE	FALSE	FALSE	public
50	Female	Rural	Business/Trading		PTB		Neg.	0	0	Positive	Negative	0	0	435	430	1	1	FALSE	Moderate	FALSE	TRUE	FALSE	public
65	Female	Rural	Farmer		PTB		Neg.	0	0	Positive	Negative	0	0	123	100	0	0	FALSE	Vigorous	FALSE	FALSE	TRUE	public
53	Male	Rural	Civil servant		PTB		Neg.	0	0	Positive	Negative	0	0	88		0	0	FALSE	Sedentary	TRUE	FALSE	FALSE	public
69	Female	Rural	Farmer		PTB		Neg.	0	0	Positive	Negative	0	0	96		0	0	FALSE	Vigorous	FALSE	FALSE	TRUE	public
60	Male	Rural	Farmer		PTB		Neg.	0	0	Positive	Negative	0	0	66		0	0	FALSE	Vigorous	FALSE	FALSE	TRUE	public
58	Male	Rural	Business/Trading		PTB		Pos	1	0	Positive	Negative	0	0	87		0	0	FALSE	Moderate	FALSE	TRUE	FALSE	public
65	Female	Rural	Business/Trading		PTB		Neg.	0	0	Positive	Negative	0	1	241	239	0	1	FALSE	Moderate	FALSE	TRUE	FALSE	public
32	Female	Rural	Business/Trading		PTB		Neg.	0	0	Positive	Negative	0	0	107		0	0	FALSE	Moderate	FALSE	TRUE	FALSE	public
58	Male	Rural	Civil servant		PTB		Neg.	0	0	Positive	Negative	0	0	170	150	1	1	FALSE	Sedentary	TRUE	FALSE	FALSE	public
46	Female	Rural	Farmer		PTB		Neg.	0	0	Positive	Negative	0	0	120	102	0	0	FALSE	Vigorous	FALSE	FALSE	TRUE	public
50	Female	Rural	Farmer		PTB		Neg.	0	0	Positive	Negative	0	0	118	98	0	0	FALSE	Vigorous	FALSE	FALSE	TRUE	public
70	Male	Rural	Business/Trading		PTB		Neg.	0	0	Positive	Negative	0	0	92		0	0	FALSE	Moderate	FALSE	TRUE	FALSE	public
20	Female	Rural	Student		EPTB		Neg.	0	0			0	0	75		0	0	TRUE	Sedentary	TRUE	FALSE	FALSE	public
50	Female	Rural	Civil servant		PTB		Neg.	0	0	Positive	Negative	0	0	72		0	0	FALSE	Sedentary	TRUE	FALSE	FALSE	public
60	Male	Rural	Farmer		PTB		Neg.	0	0	Positive	Negative	0	0	82		0	0	FALSE	Vigorous	FALSE	FALSE	TRUE	public
40	Female	Rural	Farmer		PTB		Pos	1	1	Positive	Negative	0	0	71		0	0	FALSE	Vigorous	FALSE	FALSE	TRUE	public
65	Female	Rural	Business/Trading		PTB		Neg.	0	0	Positive	Negative	0	0	75		0	0	FALSE	Moderate	FALSE	TRUE	FALSE	public
40	Female	Rural	Business/Trading		PTB		Neg.	0	0	Positive	Negative	0	0	80		0	0	FALSE	Moderate	FALSE	TRUE	FALSE	public
60	Female	Rural	Farmer		PTB		Neg.	0	0	Positive	Negative	0	0	75		0	0	FALSE	Vigorous	FALSE	FALSE	TRUE	public
60	Female	Rural	Business/Trading		PTB		Neg.	0	0	Positive	Negative	0	0	86		0	0	FALSE	Moderate	FALSE	TRUE	FALSE	public
20	Female	Rural	Student		PTB		Neg.	0	0	Positive	Negative	0	0	72		0	0	FALSE	Sedentary	TRUE	FALSE	FALSE	public
75	Female	Rural	Farmer		PTB		Neg.	0	0	Positive	Negative	0	0	80		0	0	FALSE	Vigorous	FALSE	FALSE	TRUE	public
60	Male	Rural	Business/Trading		PTB		Neg.	0	0	Positive	Negative	0	0	149	145	1	1	FALSE	Moderate	FALSE	TRUE	FALSE	public
40	Female	Rural	Business/Trading		PTB		Pos	1	1	Positive	Negative	0	0	92		0	0	FALSE	Moderate	FALSE	TRUE	FALSE	public
23	Male	Rural	Student		PTB		Neg.	0	0	Positive	Negative	0	0	70		0	0	FALSE	Sedentary	TRUE	FALSE	FALSE	public
76	Male	Rural	Farmer		PTB		Neg.	0	0	Positive	Negative	0	0	98		0	0	FALSE	Vigorous	FALSE	FALSE	TRUE	public
36	Male	Rural	Business/Trading		PTB		Neg.	0	0	Positive	Negative	0	0	90		0	0	FALSE	Moderate	FALSE	TRUE	FALSE	public
40	Female	Rural	Farmer		PTB		Neg.	0	0	Positive	Negative	0	0	72		0	0	FALSE	Vigorous	FALSE	FALSE	TRUE	public
18	Female	Rural	Student		PTB		Neg.	0	0	Positive	Negative	0	0	70		0	0	FALSE	Sedentary	TRUE	FALSE	FALSE	public
30	Male	Rural	Farmer		PTB		Neg.	0	0	Positive	Negative	0	0	81		0	0	FALSE	Vigorous	FALSE	FALSE	TRUE	public
28	Female	Rural	Business/Trading		PTB		Pos	1	1	Positive	Negative	0	0	86		0	0	FALSE	Moderate	FALSE	TRUE	FALSE	public
34	Male	Urban	Business/Trading		PTB		Pos	1	1	Positive	Negative	0	0	117	85	0	0	FALSE	Moderate	FALSE	TRUE	FALSE	private
45	Male	Urban	Business/Trading		PTB		Neg.	0	0	Positive	Negative	0	0	65		0	0	FALSE	Moderate	FALSE	TRUE	FALSE	private
38	Female	Urban	Business/Trading		PTB		Pos	1	1	Positive	Negative	0	0	122	78	0	0	FALSE	Moderate	FALSE	TRUE	FALSE	private
46	Male	Urban	Artisan		PTB		Neg.	0	0	Positive	Negative	0	0	85		0	0	FALSE	Sedentary	TRUE	FALSE	FALSE	private
40	Male	Rural	Artisan		PTB		Neg.	0	0	Positive	Negative	0	0	75		0	0	FALSE	Sedentary	TRUE	FALSE	FALSE	private
23	Female	Urban	Student		PTB		Neg.	0	0	Positive	Negative	0	0	117	83	0	0	FALSE	Sedentary	TRUE	FALSE	FALSE	private
30	Female	Urban	Business/Trading		PTB		Neg.	0	0	Positive	Negative	0	0	98		0	0	FALSE	Moderate	FALSE	TRUE	FALSE	private
42	Male	Urban	Business/Trading		EPTB		Neg.	0	0			0	0	133	99	0	0	TRUE	Moderate	FALSE	TRUE	FALSE	private
61	Male	Urban	Civil servant		PTB		Neg.	0	0	Positive	Negative	0	0	79		0	0	FALSE	Sedentary	TRUE	FALSE	FALSE	private
22	Male	Urban	Student		PTB		Neg.	0	0	Positive	Negative	0	0	77		0	0	FALSE	Sedentary	TRUE	FALSE	FALSE	private
27	Male	Urban	Civil servant		PTB		Neg.			Positive	Negative	0	0	114	101	0	0	FALSE	Sedentary	TRUE	FALSE	FALSE	private
70	Male	Urban	Farmer		EPTB		Neg.					0	0	79		0	0	TRUE	Vigorous	FALSE	FALSE	TRUE	private
50	Female	Urban	Civil servant		PTB		Pos			Positive	Negative	0	0	104		0	0	FALSE	Sedentary	TRUE	FALSE	FALSE	private
26	Female	Urban	Business/Trading		PTB		Pos	1	1	Positive	Negative	0	0	93		0	0	FALSE	Moderate	FALSE	TRUE	FALSE	private
15	Female	Urban	Student		PTB		Neg.			Positive	Negative	0	0	79		0	0	FALSE	Sedentary	TRUE	FALSE	FALSE	private
60	Female	Urban	Others	notting	PTB		Neg.			Positive	Negative	0	1	172	137	0	1	FALSE	Sedentary	TRUE	FALSE	FALSE	private
28	Female	Urban	Student		PTB		Neg.			Positive	Negative	0	0	96		0	0	FALSE	Sedentary	TRUE	FALSE	FALSE	private
28	Male	Urban	Student		PTB		Neg.			Positive	Negative	0	0	74		0	0	FALSE	Sedentary	TRUE	FALSE	FALSE	private
27	Male	Urban	Artisan		PTB		Neg.			Positive	Negative	0	0	155	75	0	0	FALSE	Sedentary	TRUE	FALSE	FALSE	private
33	Male	Urban	Civil servant		PTB		Neg.			Positive	Negative	0	1	212	116	0	1	FALSE	Sedentary	TRUE	FALSE	FALSE	private
40	Male	Urban	Artisan		PTB		Neg.			Positive	Negative	0	0	113	97	0	0	FALSE	Sedentary	TRUE	FALSE	FALSE	private
40	Female	Urban	Business/Trading		PTB		Pos	1	1	Positive	Negative	0	0	122	82	0	0	FALSE	Moderate	FALSE	TRUE	FALSE	private
38	Female	Urban	Business/Trading		PTB		Neg.			Positive	Positive	0	0	116	84	0	0	FALSE	Moderate	FALSE	TRUE	FALSE	private
56	Female	Urban	Others	prophestest	PTB		Neg.	1	1	Positive		0	0	78		0	0	FALSE	Sedentary	TRUE	FALSE	FALSE	private
60	Male	Urban	Civil servant		EPTB		Pos	1	1			0	1	154	154	0	1	TRUE	Sedentary	TRUE	FALSE	FALSE	private
36	Female	Urban	Civil servant		PTB		Pos	1	1	Positive	Negative	0	0	87		0	0	FALSE	Sedentary	TRUE	FALSE	FALSE	private
23	Female	Urban	Business/Trading		EPTB		Pos	1	1			0	0	92		0	0	TRUE	Sedentary	TRUE	FALSE	FALSE	private
65	Male	Urban	Business/Trading		EPTB		Neg.					0	0	139	97	0	0	TRUE	Moderate	FALSE	TRUE	FALSE	private
41	Male	Urban	Business/Trading		PTB		Neg.			Positive	Negative	1	0	81		0	0	FALSE	Moderate	FALSE	TRUE	FALSE	private
38	Female	Urban	Business/Trading		PTB		Neg.	1	1	Positive	Negative	0	0	69		0	0	FALSE	Moderate	FALSE	TRUE	FALSE	private
34	Female	Urban	Farmer		PTB		Neg.			Positive	Negative	0	0	96		0	0	FALSE	Vigorous	FALSE	FALSE	TRUE	private
34	Male	Urban	Business/Trading		PTB		Neg.			Positive		1	0	119	107	0	0	FALSE	Moderate	FALSE	TRUE	FALSE	private
70	Male	Urban	Farmer		PTB		Neg.			Positive	Negative	0	0	132	89	0	0	FALSE	Vigorous	FALSE	FALSE	TRUE	private
21	Female	Urban	Student		EPTB		Neg.					0	0	110		0	0	TRUE	Sedentary	TRUE	FALSE	FALSE	private
56	Female	Urban	Others	prophetest	PTB		Pos	1	1	Positive		0	0	78		0	0	FALSE	Sedentary	TRUE	FALSE	FALSE	private
65	Male	Urban	Civil servant		PTB	relapse	Neg.			Positive		0	0	67		0	0	FALSE	Sedentary	TRUE	FALSE	FALSE	private
35	Male	Urban	Business/Trading		PTB		Neg.			Positive		0	0	155	338	1	1	FALSE	Moderate	FALSE	TRUE	FALSE	private
24	Male	Urban	Student		PTB	relapse	Pos	1	1	Positive		0	0	91		0	0	FALSE	Sedentary	TRUE	FALSE	FALSE	private
30	Female	Urban	Student		EPTB		Pos	1	1			0	0	64		0	0	TRUE	Sedentary	TRUE	FALSE	FALSE	private
65	Female	Urban	Civil servant		PTB		Neg.			Positive	Negative	0	1	417		0	1	FALSE	Sedentary	TRUE	FALSE	FALSE	private
55	Female	Urban	Business/Trading		PTB		Pos	1	1	Positive	Negative	0	0	101		0	0	FALSE	Moderate	FALSE	TRUE	FALSE	private
52	Male	Urban	Farmer		PTB		Neg.			Positive	Negative	0	1	134	164	0	1	FALSE	Vigorous	FALSE	FALSE	TRUE	private
31	Male	Urban	Student		PTB		Neg.			Positive		0	0	125	108	0	0	FALSE	Sedentary	TRUE	FALSE	FALSE	private
32	Female	Urban	Farmer		PTB		Pos	1		Positive		0	0	85		0	0	FALSE	Vigorous	FALSE	FALSE	TRUE	private
67	Male	Urban	Civil servant		PTB		Neg.			Positive		0	0	110		0	0	FALSE	Sedentary	TRUE	FALSE	FALSE	private
69	Male	Urban	Business/Trading		PTB	x-ray	Neg.			Negative		0	0	93		0	0	FALSE	Moderate	FALSE	TRUE	FALSE	private
41	Male	Urban	Others	nothing	PTB		Pos	1		Positive	Negative	0	0	105		0	0	FALSE	Sedentary	TRUE	FALSE	FALSE	private
65	Male	Urban	Farmer		PTB		Neg.			Positive	Negative	0	0	110		0	0	FALSE	Vigorous	FALSE	FALSE	TRUE	private
18	Female	Urban	Student		PTB		Neg.			Positive		0	0	98		0	0	FALSE	Sedentary	TRUE	FALSE	FALSE	private
47	Male	Urban	Farmer		EPTB		Neg.					0	0	78		0	0	TRUE	Vigorous	FALSE	FALSE	TRUE	private
20	Female	Urban	Student		PTB		Pos	1	1	Positive	Negative	0	0	90		0	0	FALSE	Sedentary	TRUE	FALSE	FALSE	private
37	Female	Urban	Business/Trading		PTB		Pos	1	1	Positive	Negative	0	0	78		0	0	FALSE	Moderate	FALSE	TRUE	FALSE	private
37	Female	Urban	Student		PTB	p	Pos	1	1	Positive	Negative	0	0	98		0	0	FALSE	Sedentary	TRUE	FALSE	FALSE	private
37	Male	Urban	Business/Trading		EPTB		Pos	1	1			1	0	88		0	0	TRUE	Moderate	FALSE	TRUE	FALSE	private
36	Female	Urban	Civil servant		EPTB		Neg.					0	0	47	93	0	0	TRUE	Sedentary	TRUE	FALSE	FALSE	private
36	Female	Urban	Civil servant		EPTB		Neg.					0	0	84		0	0	TRUE	Sedentary	TRUE	FALSE	FALSE	private
24	Female	Urban	Student		EPTB		Neg.					0	0	75		0	0	TRUE	Sedentary	TRUE	FALSE	FALSE	private
70	Male	Urban	Business/Trading		PTB		Neg.			Positive		0	0	68		0	0	FALSE	Moderate	FALSE	TRUE	FALSE	private
32	Male	Urban	Business/Trading		PTB		Neg.			Negative		0	0	81		0	0	FALSE	Moderate	FALSE	TRUE	FALSE	private
52	Male	Urban	Civil servant		EPTB		Neg.					0	0	71		0	0	TRUE	Sedentary	TRUE	FALSE	FALSE	private
34	Male	Urban	Business/Trading		PTB		Pos	1	1	Positive		0	0	68		0	0	FALSE	Moderate	FALSE	TRUE	FALSE	private
33	Male	Urban	Business/Trading		EPTB		Pos	1	1			0	0	61		0	0	TRUE	Moderate	FALSE	TRUE	FALSE	private
64	Male	Urban	Civil servant		PTB		Neg.			Positive		0	0	135	117	1	1	FALSE	Sedentary	TRUE	FALSE	FALSE	private
70	Female	Urban	Artisan		PTB		Neg.			Negative		0	0	90		0	0	FALSE	Sedentary	TRUE	FALSE	FALSE	private
39	Male	Urban	Civil servant		PTB		Neg.			Positive		0	0	279		0	0	FALSE	Sedentary	TRUE	FALSE	FALSE	private
20	Female	Urban	Farmer		PTB		Neg.			Positive	Negative	0	0	76		0	0	FALSE	Vigorous	FALSE	FALSE	TRUE	private
53	Male	Urban	Others	electrician	PTB		Neg.			Positive	Negative	0	0	261	109	0	0	FALSE	Sedentary	TRUE	FALSE	FALSE	private
28	Male	Urban	Business/Trading		PTB		Neg.			Positive	Negative	0	0	84		0	0	FALSE	Moderate	FALSE	TRUE	FALSE	private
32	Male	Urban	Business/Trading		PTB		Neg.			Positive	Negative	0	0	117	94	0	0	FALSE	Moderate	FALSE	TRUE	FALSE	private
35	Female	Urban	Farmer		PTB		Neg.			Positive	Negative	0	0	93		0	0	FALSE	Vigorous	FALSE	FALSE	TRUE	private
24	Male	Urban	Business/Trading		PTB		Neg.			Positive	Negative	0	0	89		0	0	FALSE	Moderate	FALSE	TRUE	FALSE	private
21	Female	Urban	Student		PTB		Neg.			Positive	Negative	0	0	86		0	0	FALSE	Sedentary	TRUE	FALSE	FALSE	private
37	Male	Urban	Business/Trading		PTB		Neg.			Positive	Negative	0	0	87		0	0	FALSE	Moderate	FALSE	TRUE	FALSE	private
20	Male	Urban	Student		PTB		Neg.			Positive	Negative	0	0	85		0	0	FALSE	Moderate	FALSE	TRUE	FALSE	private
49	Male	Urban	Farmer		PTB		Pos	1	1	Positive	Negative	0	0	211	82	0	0	FALSE	Vigorous	FALSE	FALSE	TRUE	private
24	Female	Urban	Business/Trading		PTB		Neg.			Positive	Negative	0	0	113	73	0	0	FALSE	Moderate	FALSE	TRUE	FALSE	private
65	Male	Rural	Farmer		PTB		Neg.			Positive	Negative	0	0	109		0	0	FALSE	Vigorous	FALSE	FALSE	TRUE	private
28	Male	Rural	Artisan		PTB		Neg.			Positive	Negative	0	0	100		0	0	FALSE	Sedentary	TRUE	FALSE	FALSE	private
25	Male	Rural	Business/Trading		PTB		Neg.			Positive	Negative	0	0	73		0	0	FALSE	Moderate	FALSE	TRUE	FALSE	private
50	Male	Rural	Farmer		PTB		Neg.			Positive	Negative	0	1	395	386	0	1	FALSE	Vigorous	FALSE	FALSE	TRUE	private
25	Male	Rural	Business/Trading		PTB		Pos			Negative	Negative	0	0	100		0	0	FALSE	Moderate	FALSE	TRUE	FALSE	private
20	Female	Rural	Farmer		PTB		Neg.			Positive	Negative	0	0	86		0	0	FALSE	Vigorous	FALSE	FALSE	TRUE	private
55	Female	Rural	Farmer		PTB		Neg.			Positive	Negative	0	0	118	93	0	0	FALSE	Vigorous	FALSE	FALSE	TRUE	private
32	Male	Rural	Others	Driver	PTB		Neg.			Positive	Negative	0	0	108		0	0	FALSE	Sedentary	TRUE	FALSE	FALSE	private
30	Female	Rural	Others	computer operator	PTB		Neg.			Positive	Negative	0	0	95		0	0	FALSE	Sedentary	TRUE	FALSE	FALSE	private
19	Female	Rural	Student		PTB		Neg.			Positive	Negative	0	0	83		0	0	FALSE	Sedentary	TRUE	FALSE	FALSE	private
38	Male	Rural	Business/Trading		PTB		Neg.			Positive	Negative	0	1	276		0	1	FALSE	Moderate	FALSE	TRUE	FALSE	private
65	Male	Rural	Farmer		PTB		Neg.			Positive	Negative	0	0	83		0	0	FALSE	Vigorous	FALSE	FALSE	TRUE	private
18	Female	Rural	Student		PTB		Neg.			Positive	Negative	0	0	105		0	0	FALSE	Sedentary	TRUE	FALSE	FALSE	private
28	Male	Rural	Business/Trading		PTB		Neg.			Positive	Negative	0	0	93		0	0	FALSE	Moderate	FALSE	TRUE	FALSE	private
65	Male	Rural	Farmer		PTB		Neg.			Positive	Negative	0	0	70		0	0	FALSE	Vigorous	FALSE	FALSE	TRUE	private
50	Male	Rural	Farmer		PTB		Neg.			Positive	Negative	0	0	120	95	0	0	FALSE	Vigorous	FALSE	FALSE	TRUE	private
50	Female	Rural	Farmer		PTB		Neg.			Positive	Negative	0	0	92		0	0	FALSE	Vigorous	FALSE	FALSE	TRUE	private
15	Female	Rural	Student		PTB		Neg.			Positive	Negative	0	0	112	86	0	0	FALSE	Sedentary	TRUE	FALSE	FALSE	private
21	Female	Rural	Student		PTB		Neg.			Negative	Negative	0	0	98		0	0	FALSE	Sedentary	TRUE	FALSE	FALSE	private
14	Female	Rural	Student		PTB		Neg.	0	0	Positive	Negative	0	0	79		0	0	FALSE	Sedentary	TRUE	FALSE	FALSE	private
47	Male	Rural	Business/Trading		PTB		Neg.	0	0	Positive	Negative	0	0	159	109	0	0	FALSE	Moderate	FALSE	TRUE	FALSE	private
25	Male	Rural	Student		PTB		Neg.	0	0	Positive	Negative	0	0	79		0	0	FALSE	Sedentary	TRUE	FALSE	FALSE	private
22	Female	Urban	Student		PTB		Neg.	0	0	Positive	Negative	0	0	97		0	0	FALSE	Sedentary	TRUE	FALSE	FALSE	private
27	Male	Rural	Business/Trading		PTB		Neg.	0	0	Positive	Negative	0	0	82		0	0	FALSE	Moderate	FALSE	TRUE	FALSE	private
50	Female	Rural	Civil servant		PTB		Neg.	0	0	Negative	Negative	0	0	95		0	0	FALSE	Sedentary	TRUE	FALSE	FALSE	private
23	Female	Rural	Student		PTB		Neg.	0	0	Negative	Negative	0	0	193	83	0	0	FALSE	Sedentary	TRUE	FALSE	FALSE	private
50	Female	Rural	Farmer		PTB		Neg.	0	0	Negative	Negative	0	0	108		0	0	FALSE	Vigorous	FALSE	FALSE	TRUE	private
56	Male	Rural	Farmer		PTB		Neg.	0	0	Negative	Negative	0	0	106		0	0	FALSE	Vigorous	FALSE	FALSE	TRUE	private
63	Male	Rural	Farmer		PTB		Neg.	0	0	Negative	Negative	0	0	78		0	0	FALSE	Vigorous	FALSE	FALSE	TRUE	private
49	Male	Rural	Others	Driver	PTB		Neg.	0	0	Positive	Negative	0	0	113	98	0	0	FALSE	Sedentary	TRUE	FALSE	FALSE	private
26	Male	Urban	Student		PTB		Pos	1	1	Positive	Negative	0	0	104		0	0	FALSE	Sedentary	TRUE	FALSE	FALSE	private
37	Female	Rural	Business/Trading		PTB		Neg.	0	0	Positive	Negative	0	0	107		0	0	FALSE	Moderate	FALSE	TRUE	FALSE	private
31	Male	Urban	Student		PTB		Neg.	0	0	Positive	Negative	0	0	89		0	0	FALSE	Sedentary	TRUE	FALSE	FALSE	private
68	Male	Rural	Farmer		PTB		Neg.	0	0	Positive	Negative	0	0	124	80	0	0	FALSE	Vigorous	FALSE	FALSE	TRUE	private
37	Female	Rural	Farmer		PTB		Neg.	0	0	Positive	Negative	0	0	83		0	0	FALSE	Vigorous	FALSE	FALSE	TRUE	private
58	Male	Urban	Business/Trading		PTB		Neg.	0	0	Positive	Negative	0	0	90		0	0	FALSE	Moderate	FALSE	TRUE	FALSE	private
24	Female	Rural	Business/Trading		PTB		Neg.	0	0	Positive	Negative	0	0	141	104	0	0	FALSE	Moderate	FALSE	TRUE	FALSE	private
31	Male	Rural	Business/Trading		PTB		Neg.	0	0	Negative	Negative	0	0	92		0	0	FALSE	Moderate	FALSE	TRUE	FALSE	private
50	Female	Rural	Farmer		PTB		Neg.	0	0	Negative	Negative	0	0	98		0	0	FALSE	Vigorous	FALSE	FALSE	TRUE	private
40	Male	Urban	Others	Driver	PTB		Pos	1	1	Positive	Negative	0	0	111	94	0	0	FALSE	Sedentary	TRUE	FALSE	FALSE	private
67	Male	Urban	Student		PTB		Neg.	0	0	Positive	Negative	0	0	80		0	0	FALSE	Sedentary	TRUE	FALSE	FALSE	private
55	Female	Urban	Business/Trading		PTB		Neg.	0	0	Negative	Negative	0	0	85		0	0	FALSE	Moderate	FALSE	TRUE	FALSE	private
50	Male	Rural	Farmer		PTB		Neg.	0	0	Positive	Negative	0	0	89		0	0	FALSE	Vigorous	FALSE	FALSE	TRUE	private
60	Female	Rural	Farmer		PTB		Neg.	0	0	Positive	Negative	0	0	94		0	0	FALSE	Vigorous	FALSE	FALSE	TRUE	private
35	Female	Rural	Farmer		PTB		Neg.	0	0	Positive	Negative	0	0	91		0	0	FALSE	Vigorous	FALSE	FALSE	TRUE	private
33	Female	Rural	Business/Trading		PTB		Pos	1	1	Negative	Negative	0	0	93		0	0	FALSE	Moderate	FALSE	TRUE	FALSE	private
23	Male	Rural	Student		PTB		Neg.	0	0	Positive	Negative	0	0	111	67	0	0	FALSE	Sedentary	TRUE	FALSE	FALSE	private
19	Female	Urban	Student		PTB		Neg.	0	0	Positive	Negative	0	0	94		0	0	FALSE	Sedentary	TRUE	FALSE	FALSE	private
40	Female	Rural	Farmer		PTB		Pos	1	1	Positive	Negative	0	0	86		0	0	FALSE	Vigorous	FALSE	FALSE	TRUE	private
75	Male	Rural	Farmer		PTB		Neg.	0	0	Negative	Negative	0	0	120	74	0	0	FALSE	Vigorous	FALSE	FALSE	TRUE	private
21	Female	Rural	Student		PTB		Pos	1	1	Positive	Negative	0	0	65		0	0	FALSE	Sedentary	TRUE	FALSE	FALSE	private
26	Male	Urban	Student		PTB		Pos	1	1	Positive	Negative	0	0	100		0	0	FALSE	Sedentary	TRUE	FALSE	FALSE	private
30	Male	Urban	Civil servant		PTB		Pos	1	1	Positive	Negative	0	0	102		0	0	FALSE	Sedentary	TRUE	FALSE	FALSE	private
50	Male	Urban	Civil servant		PTB		Neg.			Negative	Negative	0	0	123	101	0	0	FALSE	Sedentary	TRUE	FALSE	FALSE	private
46	Male	Rural	Farmer		PTB		Neg.			Positive	Negative	0	0	127	97	0	0	FALSE	Vigorous	FALSE	FALSE	TRUE	private
73	Male	Urban	Business/Trading		PTB		Neg.			Positive	Negative	0	0	92		0	0	FALSE	Moderate	FALSE	TRUE	FALSE	private
70	Male	Urban	Farmer		PTB		Neg.	0	0	Positive	Negative	0	0	198		0	0	FALSE	Vigorous	FALSE	FALSE	TRUE	private
35	Male	Rural	Student		PTB		Neg.			Positive	Negative	0	0	101		0	0	FALSE	Sedentary	TRUE	FALSE	FALSE	private
42	Female	Rural	Business/Trading		PTB		Neg.			Positive	Negative	0	0	110		0	0	FALSE	Moderate	FALSE	TRUE	FALSE	private
48	Male	Urban	Civil servant		PTB		Neg.	0	0	Positive	Negative	0	0	143	98	0	0	FALSE	Sedentary	TRUE	FALSE	FALSE	private
38	Male	Rural	Business/Trading		PTB		Neg.	0	0	Positive	Negative	0	0	129	109	0	0	FALSE	Moderate	FALSE	TRUE	FALSE	private
65	Male	Rural	Farmer		PTB		Neg.	0	0	Positive	Negative	0	0	98		0	0	FALSE	Vigorous	FALSE	FALSE	TRUE	private
65	Male	Rural	Farmer		PTB		Neg.	0	0	Positive	Negative	0	0	116	88	0	0	FALSE	Vigorous	FALSE	FALSE	TRUE	private
46	Male	Rural	Others	pastor	PTB		Neg.	0	0	Positive	Negative	0	0	154	69	0	0	FALSE	Sedentary	TRUE	FALSE	FALSE	private
45	Female	Rural	Farmer		PTB		Neg.	0	0	Positive	Negative	0	0	103		0	0	FALSE	Vigorous	FALSE	FALSE	TRUE	private
60	Male	Rural	Farmer		PTB		Neg.	0	0	Positive	Negative	0	0	75		0	0	FALSE	Vigorous	FALSE	FALSE	TRUE	private
37	Male	Rural	Business/Trading		PTB		Neg.	0	0	Positive	Negative	0	0	184	94	0	0	FALSE	Moderate	FALSE	TRUE	FALSE	private
32	Male	Urban	Others	Driver	PTB		Neg.	0	0	Positive	Negative	0	0	96		0	0	FALSE	Sedentary	TRUE	FALSE	FALSE	private
65	Male	Rural	Farmer		PTB		Neg.	0	0	Positive	Negative	0	0	108		0	0	FALSE	Vigorous	FALSE	FALSE	TRUE	private
20	Male	Rural	Business/Trading		PTB		Neg.	0	0	Positive	Negative	0	0	88		0	0	FALSE	Moderate	FALSE	TRUE	FALSE	private
32	Male	Rural	Civil servant		PTB		Neg.	0	0	Positive	Negative	0	0	80		0	0	FALSE	Sedentary	TRUE	FALSE	FALSE	private
22	Female	Rural	Student		PTB		Neg.	0	0	Positive	Negative	0	0	97		0	0	FALSE	Sedentary	TRUE	FALSE	FALSE	private
38	Male	Rural	Farmer		PTB		Neg.	0	0	Positive	Negative	0	0	89		0	0	FALSE	Vigorous	FALSE	FALSE	TRUE	private
28	Male	Rural	Business/Trading		PTB		Neg.	0	0	Positive	Negative	0	0	84		0	0	FALSE	Moderate	FALSE	TRUE	FALSE	private
41	Male	Rural	Others	driving	PTB		Neg.	0	0	Positive	Negative	0	1	497	290	0	1	FALSE	Sedentary	TRUE	FALSE	FALSE	private
30	Female	Rural	Farmer		PTB		Neg.	0	0	Positive	Negative	0	0	131	81	0	0	FALSE	Vigorous	FALSE	FALSE	TRUE	private
27	Male	Rural	Farmer		PTB		Neg.	0	0	Positive	Negative	0	0	79		0	0	FALSE	Vigorous	FALSE	FALSE	TRUE	private
42	Female	Urban	Civil servant		PTB		Neg.	0	0	Negative	Negative	0	0	95		0	0	FALSE	Sedentary	TRUE	FALSE	FALSE	private
52	Male	Rural	Others	Driving	PTB		Neg.	0	0	Positive	Negative	0	0	415	215	0	0	FALSE	Sedentary	TRUE	FALSE	FALSE	private
60	Male	Rural	Farmer		PTB		Neg.	0	0	Positive	Negative	0	0	81		0	0	FALSE	Vigorous	FALSE	FALSE	TRUE	private
45	Male	Rural	Others	Driving	PTB		Neg.	0	0	Positive	Negative	0	0	87		0	0	FALSE	Sedentary	TRUE	FALSE	FALSE	private
38	Male	Rural	Business/Trading		PTB		Neg.	0	0	Positive	Negative	0	0	84		0	0	FALSE	Moderate	FALSE	TRUE	FALSE	private
50	Female	Urban	Farmer		PTB		Neg.	0	0	Positive	Negative	0	0	88		0	0	FALSE	Vigorous	FALSE	FALSE	TRUE	private
25	Male	Rural	Business/Trading		PTB		Neg.	0	0	Positive	Negative	0	0	81		0	0	FALSE	Moderate	FALSE	TRUE	FALSE	private
53	Female	Rural	Farmer		PTB		Neg.	0	0	Positive	Negative	0	1	185	130	0	1	FALSE	Vigorous	FALSE	FALSE	TRUE	private
27	Male	Rural	Business/Trading		PTB		Neg.	0	0	Positive	Negative	0	0	75		0	0	FALSE	Moderate	FALSE	TRUE	FALSE	private
42	Male	Rural	Others	Driving	PTB		Neg.	0	0	Positive	Negative	1	0	114	81	0	0	FALSE	Sedentary	TRUE	FALSE	FALSE	private
23	Male	Rural	Farmer		PTB		Neg.	0	0	Positive	Negative	0	0	148	113	0	0	FALSE	Vigorous	FALSE	FALSE	TRUE	private
17	Female	Urban	Artisan		PTB		Neg.	0	0	Positive	Negative	0	0	94		0	0	FALSE	Sedentary	TRUE	FALSE	FALSE	private
27	Female	Urban	Business/Trading		PTB		Neg.	0	0	Positive	Negative	0	0	84		0	0	FALSE	Moderate	FALSE	TRUE	FALSE	private
28	Male	Urban	Business/Trading		PTB		Neg.	0	0	Positive	Negative	0	0	100		0	0	FALSE	Moderate	FALSE	TRUE	FALSE	private
35	Male	Rural	Farmer		PTB		Neg.	0	0	Positive	Negative	0	0	169	82	0	0	FALSE	Vigorous	FALSE	FALSE	TRUE	private
70	Female	Rural	Farmer		PTB		Neg.	0	0	Positive	Negative	0	0	89		0	0	FALSE	Vigorous	FALSE	FALSE	TRUE	private
25	Male	Rural	Business/Trading		PTB		Neg.	0	0	Positive	Negative	0	0	88		0	0	FALSE	Moderate	FALSE	TRUE	FALSE	private
53	Male	Rural	Business/Trading		PTB		Neg.	0	0	Positive	Negative	1	0	99		0	0	FALSE	Moderate	FALSE	TRUE	FALSE	private
29	Male	Rural	Artisan		PTB		Neg.	0	0	Positive	Negative	0	0	114	65	0	0	FALSE	Sedentary	TRUE	FALSE	FALSE	private
33	Male	Rural	Business/Trading		PTB		Neg.	0	0	Positive	Negative	0	0	79		0	0	FALSE	Moderate	FALSE	TRUE	FALSE	private
25	Female	Rural	Business/Trading		PTB		Neg.	0	0	Positive	Negative	0	0	96		0	0	FALSE	Moderate	FALSE	TRUE	FALSE	private
42	Female	Rural	Business/Trading		PTB		Neg.	0	0	Positive	Negative	0	0	293	191	1	1	FALSE	Moderate	FALSE	TRUE	FALSE	private
45	Male	Rural	Farmer		PTB		Neg.	0	0	Positive	Negative	0	0	92		0	0	FALSE	Vigorous	FALSE	FALSE	TRUE	private
80	Female	Rural	Farmer		PTB		Neg.	0	0	Positive	Negative	0	0	108		0	0	FALSE	Vigorous	FALSE	FALSE	TRUE	private
38	Male	Urban	Others	Driving	PTB		Pos	1	1	Positive	Negative	0	0	86		0	0	FALSE	Sedentary	TRUE	FALSE	FALSE	private
61	Male	Rural	Artisan		PTB		Neg.	0	0	Positive	Negative	0	0	78		0	0	FALSE	Sedentary	TRUE	FALSE	FALSE	private
30	Male	Rural	Others	Driving	PTB		Neg.			Positive	Negative	0	0	409	312	1	1	FALSE	Sedentary	TRUE	FALSE	FALSE	private
32	Male	Urban	Business/Trading		PTB		Neg.	0	0	Positive	Negative	0	0	73		0	0	FALSE	Moderate	FALSE	TRUE	FALSE	private
27	Female	Rural	Business/Trading		PTB		Neg.	0	0	Positive	Negative	0	0	72		0	0	FALSE	Moderate	FALSE	TRUE	FALSE	private
28	Male	Urban	Others	Driving	PTB		Neg.	0	0	Positive	Negative	0	0	79		0	0	FALSE	Sedentary	TRUE	FALSE	FALSE	private
44	Male	Rural	Civil servant		PTB		Neg.	0	0	Positive	Negative	0	0	424	290	1	1	FALSE	Sedentary	TRUE	FALSE	FALSE	private
35	Female	Rural	Business/Trading		PTB		Neg.	0	0	Positive	Negative	0	0	98		0	0	FALSE	Moderate	FALSE	TRUE	FALSE	private
29	Male	Rural	Artisan		PTB		Pos	1	1	Positive	Negative	0	0	173	120	0	0	FALSE	Sedentary	TRUE	FALSE	FALSE	private
26	Male	Urban	Civil servant		PTB		Neg.	0	0	Positive	Negative	0	0	80		0	0	FALSE	Sedentary	TRUE	FALSE	FALSE	private
30	Female	Rural	Farmer		PTB		Neg.	0	0	Positive	Negative	0	0	71		0	0	FALSE	Vigorous	FALSE	FALSE	TRUE	private
29	Female	Urban	Student		PTB		Neg.	0	0	Positive	Negative	0	0	116	102	0	0	FALSE	Sedentary	TRUE	FALSE	FALSE	private
65	Male	Rural	Farmer		PTB		Neg.	0	0	Negative	Negative	0	0	96		0	0	FALSE	Vigorous	FALSE	FALSE	TRUE	private
38	Male	Rural	Farmer		PTB		Neg.	0	0	Positive	Negative	0	0	89		0	0	FALSE	Vigorous	FALSE	FALSE	TRUE	private
32	Male	Rural	Business/Trading		PTB		Neg.	0	0	Positive	Negative	0	0	100		0	0	FALSE	Moderate	FALSE	TRUE	FALSE	private
24	Female	Urban	Student		PTB		Neg.	0	0	Positive	Negative	0	0	79		0	0	FALSE	Sedentary	TRUE	FALSE	FALSE	private
55	Female	Rural	Farmer		PTB		Neg.	0	0	Positive	Negative	0	0	116	98	0	0	FALSE	Vigorous	FALSE	FALSE	TRUE	private
33	Male	Rural	Artisan		PTB		Neg.	0	0	Positive	Negative	0	0	81		0	0	FALSE	Sedentary	TRUE	FALSE	FALSE	private
33	Male	Urban	Artisan		PTB		Neg.	0	0	Positive	Negative	0	0	81		0	0	FALSE	Sedentary	TRUE	FALSE	FALSE	private
28	Male	Rural	Farmer		PTB		Neg.	0	0	Positive	Negative	0	0	91		0	0	FALSE	Vigorous	FALSE	FALSE	TRUE	private
23	Female	Rural	Farmer		PTB		Neg.	0	0	Positive	Negative	0	0	73		0	0	FALSE	Vigorous	FALSE	FALSE	TRUE	private
46	Male	Rural	Business/Trading		PTB		Neg.	0	0	Positive	Negative	0	0	92		0	0	FALSE	Moderate	FALSE	TRUE	FALSE	private
30	Male	Rural	Others	Driving	PTB		Neg.	0	0	Positive	Negative	0	0	106		0	0	FALSE	Sedentary	TRUE	FALSE	FALSE	private
55	Male	Rural	Farmer		PTB		Neg.			Negative	Negative	0	1	120	74	0	1	FALSE	Vigorous	FALSE	FALSE	TRUE	private
40	Male	Rural	Artisan		PTB		Neg.			Negative	Negative	0	0	94		0	0	FALSE	Sedentary	TRUE	FALSE	FALSE	private
50	Male	Rural	Farmer		PTB		Neg.			Negative	Negative	0	1	189	148	0	1	FALSE	Vigorous	FALSE	FALSE	TRUE	private
21	Female	Rural	Student		PTB		Neg.			Negative	Negative	0	0	80		0	0	FALSE	Sedentary	TRUE	FALSE	FALSE	private
29	Female	Urban	Student		PTB		Neg.			Negative	Negative	0	0	89		0	0	FALSE	Sedentary	TRUE	FALSE	FALSE	private
35	Female	Rural	Business/Trading		PTB		Neg.			Negative	Negative	0	0	78		0	0	FALSE	Moderate	FALSE	TRUE	FALSE	private
30	Female	Rural	Business/Trading		PTB		Neg.			Negative	Negative	0	0	94		0	0	FALSE	Moderate	FALSE	TRUE	FALSE	private
24	Male	Rural	Artisan		PTB		Neg.			Negative	Negative	0	0	61		0	0	FALSE		FALSE	FALSE	FALSE	private
64	Male	Rural	Farmer		PTB		Neg.			Negative	Negative	0	0		87	0	0	FALSE		FALSE	FALSE	FALSE	private
46	Male	Rural	Business/Trading		PTB		Neg.			Negative	Negative	0	0	92		0	0	FALSE		FALSE	FALSE	FALSE	private
30	Male	Rural	Others	Driving	PTB		Neg.	0	0	Positive		0	0	106		0	0	FALSE		FALSE	FALSE	FALSE	private
41	Male	Urban	Business/Trading		PTB		Neg.			Positive		0	0			0	0	FALSE		FALSE	FALSE	FALSE	private
35	Female	Rural	Business/Trading		PTB		Neg.	0	0	Positive		0	0	119	93	0	0	FALSE		FALSE	FALSE	FALSE	private
32	Female	Urban	Business/Trading		PTB		Pos	1	1	Positive		0	0	124	88	0	0	FALSE		FALSE	FALSE	FALSE	private
70	Male	Rural	Farmer		PTB		Neg.	0	0	Positive		0	0	141	162	1	1	FALSE		FALSE	FALSE	FALSE	private
23	Female	Rural	Civil servant		PTB		Neg.	0	0	Positive		0	0	59		0	0	FALSE		FALSE	FALSE	FALSE	private
24	Female	Rural	Civil servant		PTB		Neg.	0	0	Positive		0	0	142	109	0	0	FALSE		FALSE	FALSE	FALSE	private
36	Male	Urban	Artisan		PTB		Neg.	0	0	Positive		0	0	135	92	0	0	FALSE		FALSE	FALSE	FALSE	private
36	Female	Rural	Farmer		PTB		Neg.	0	0	Positive		0	0	85		0	0	FALSE		FALSE	FALSE	FALSE	private
56	Female	Rural	Business/Trading		PTB		Neg.	0	0	Positive		0	1	316	142	0	1	FALSE		FALSE	FALSE	FALSE	private
29	Male	Rural	Civil servant		PTB		Neg.	0	0	Negative		0	0	71		0	0	FALSE		FALSE	FALSE	FALSE	private
32	Male	Rural	Business/Trading		PTB		Neg.	0	0	Positive		0	0	50		0	0	FALSE		FALSE	FALSE	FALSE	private
40	Male	Rural	Farmer		PTB		Neg.	0	0	Positive		0	0	125	90	0	0	FALSE		FALSE	FALSE	FALSE	private
55	Male	Rural	Farmer		PTB		Neg.	0	0	Positive		0	0	76		0	0	FALSE		FALSE	FALSE	FALSE	private
35	Male	Urban	Others	Computer operator	PTB		Neg.	0	0	Positive		0	0	84		0	0	FALSE		FALSE	FALSE	FALSE	private
35	Male	Rural	Farmer		PTB		Neg.	0	0	Positive		0	0	120	78	0	0	FALSE		FALSE	FALSE	FALSE	private
35	Male	Urban	Others	weilding	PTB		Neg.	0	0	Positive		0	0	107		0	0	FALSE		FALSE	FALSE	FALSE	private
68	Female	Rural	Farmer		PTB		Neg.	0	0	Negative		0	0	154	89	0	0	FALSE	Vigorous	FALSE	FALSE	TRUE	private
15	Female	Rural	Others	pupil	PTB		Neg.	0	0	Positive		0	0	78		0	0	FALSE		FALSE	FALSE	FALSE	private
32	Female	Rural	Business/Trading		PTB		Neg.	0	0	Positive		0	0	170	130	1	1	FALSE		FALSE	FALSE	FALSE	private
61	Female	Urban	Business/Trading		PTB		Neg.	0	0	Positive		0	0	76		0	0	FALSE		FALSE	FALSE	FALSE	private
58	Female	Rural	Farmer		PTB		Neg.	0	0	Positive		0	0	110		0	0	FALSE		FALSE	FALSE	FALSE	private
30	Female	Rural	Business/Trading		PTB		Pos	1	1	Positive		0	0	101		0	0	FALSE		FALSE	FALSE	FALSE	private
70	Female	Rural	Business/Trading		PTB		Neg.	0	0	Positive		0	0	96		0	0	FALSE		FALSE	FALSE	FALSE	private
55	Female	Rural	Farmer		PTB		Neg.	0	0	Negative		0	0	129	88	0	0	FALSE		FALSE	FALSE	FALSE	private
45	Female	Rural	Farmer		PTB		Neg.	0	0	Positive		0	0	100		0	0	FALSE		FALSE	FALSE	FALSE	private
19	Female	Urban	Student		PTB		Neg.	0	0	Positive		0	0	98		0	0	FALSE		FALSE	FALSE	FALSE	private
65	Male	Rural	Farmer		PTB		Neg.	0	0	Positive		0	0	75		0	0	FALSE		FALSE	FALSE	FALSE	private
25	Female	Rural	Business/Trading		PTB		Neg.	0	0	Positive		0	0	95		0	0	FALSE		FALSE	FALSE	FALSE	private
50	Male	Rural	Civil servant		PTB		Neg.	0	0	Positive		0	0	74		0	0	FALSE		FALSE	FALSE	FALSE	private
62	Female	Rural	Farmer		PTB		Neg.	0	0	Positive		0	0	77		0	0	FALSE		FALSE	FALSE	FALSE	private
19	Male	Rural	Student		PTB		Neg.	0	0	Positive		0	0	113	94	0	0	FALSE		FALSE	FALSE	FALSE	private
28	Male	Rural	Civil servant		PTB		Neg.	0	0	Positive		0	0	60		0	0	FALSE		FALSE	FALSE	FALSE	private
53	Male	Urban	Farmer		PTB		Pos	1	1	Negative		0	0	85		0	0	FALSE		FALSE	FALSE	FALSE	private
48	Male	Rural	Others	Driving	PTB		Neg.	0	0	Positive		0	0	100		0	0	FALSE		FALSE	FALSE	FALSE	private
68	Female	Rural	Farmer		PTB		Neg.	0	0	Positive		0	0	84		0	0	FALSE		FALSE	FALSE	FALSE	private
40	Male	Urban	Others	Driving	PTB		Neg.	0	0	Positive		0	0	89		0	0	FALSE		FALSE	FALSE	FALSE	private
60	Female	Rural	Farmer		PTB		Neg.	0	0	Positive		0	0	73		0	0	FALSE		FALSE	FALSE	FALSE	private
39	Male	Urban	Farmer		PTB		Neg.	0	0	Positive		0	0	260	206	1	1	FALSE		FALSE	FALSE	FALSE	private
32	Female	Urban	Business/Trading		PTB		Pos	1	1	Positive		0	0	82		0	0	FALSE		FALSE	FALSE	FALSE	private
60	Female	Rural	Farmer		PTB		Neg.	0	0	Positive		0	0	112	74	0	0	FALSE		FALSE	FALSE	FALSE	private
21	Male	Urban	Business/Trading		PTB		Neg.	0	0	Negative		0	0	82		0	0	FALSE		FALSE	FALSE	FALSE	private
50	Male	Rural	Farmer		PTB		Neg.	0	0	Positive		0	0	64		0	0	FALSE		FALSE	FALSE	FALSE	private
13	Male	Urban	Student		PTB		Neg.	0	0	Negative		0	0	64		0	0	FALSE		FALSE	FALSE	FALSE	private
47	Female	Rural	Farmer		PTB		Neg.	0	0	Positive		0	0	88		0	0	FALSE		FALSE	FALSE	FALSE	private
27	Male	Urban	Business/Trading		PTB		Neg.	0	0	Negative		0	0	106		0	0	FALSE		FALSE	FALSE	FALSE	private
30	Female	Urban	Others	NU	PTB		Neg.	0	0	Negative		0	0	68		0	0	FALSE		FALSE	FALSE	FALSE	private
47	Male	Rural	Business/Trading		PTB		Neg.	0	0	Positive		0	0	102		0	0	FALSE		FALSE	FALSE	FALSE	private
30	Female	Rural	Farmer		PTB		Neg.	0	0	Positive		0	0	76		0	0	FALSE		FALSE	FALSE	FALSE	private
47	Female	Rural	Farmer		PTB		Neg.	0	0	Positive		0	0	80		0	0	FALSE		FALSE	FALSE	FALSE	private
46	Male	Urban	Business/Trading		PTB		Pos	1	1	Negative		0	0	82		0	0	FALSE		FALSE	FALSE	FALSE	private
40	Female	Rural	Business/Trading		PTB		Neg.	0	0	Positive		0	0	325	200	1	1	FALSE		FALSE	FALSE	FALSE	private
50	Male	Rural	Artisan		PTB		Neg.	0	0	Positive		0	0	81		0	0	FALSE		FALSE	FALSE	FALSE	private
30	Female	Rural	Civil servant		PTB		Neg.	0	0	Positive		0	0	68		0	0	FALSE		FALSE	FALSE	FALSE	private
35	Male	Rural	Farmer		PTB		Neg.	0	0	Positive		0	0	80		0	0	FALSE		FALSE	FALSE	FALSE	private
34	Male	Urban	Business/Trading		PTB		Neg.	0	0	Positive		0	0	70		0	0	FALSE		FALSE	FALSE	FALSE	private
20	Female	Urban	Student		PTB		Neg.	0	0	Positive		0	0	66		0	0	FALSE		FALSE	FALSE	FALSE	private
29	Male	Urban	Student		PTB		Neg.	0	0	Positive		0	0	140	68	0	0	FALSE		FALSE	FALSE	FALSE	private
50	Female	Rural	Business/Trading		PTB		Neg.	0	0	Positive		0	0	152	155	1	1	FALSE		FALSE	FALSE	FALSE	private
30	Female	Rural	Farmer		PTB		Neg.	0	0	Positive		0	0	53		0	0	FALSE		FALSE	FALSE	FALSE	private
28	Male	Rural	Business/Trading		PTB		Neg.	0	0	Positive		0	0	96		0	0	FALSE		FALSE	FALSE	FALSE	private
37	Male	Rural	Business/Trading		PTB		Neg.	0	0	Positive		0	0	93		0	0	FALSE		FALSE	FALSE	FALSE	private
25	Male	Rural	Business/Trading		PTB		Neg.	0	0	Positive		0	0	105		0	0	FALSE		FALSE	FALSE	FALSE	private
28	Female	Rural	Business/Trading		PTB		Neg.	0	0	Positive		0	0	106		0	0	FALSE		FALSE	FALSE	FALSE	private
55	Female	Rural	Farmer		PTB		Neg.	0	0	Positive		0	0	83		0	0	FALSE		FALSE	FALSE	FALSE	private
35	Male	Rural	Others	Driving	PTB		Neg.	0	0	Negative		0	0	130	87	0	0	FALSE		FALSE	FALSE	FALSE	private
22	Female	Urban	Farmer		PTB		Neg.	0	0	Negative		0	0	98		0	0	FALSE		FALSE	FALSE	FALSE	private
25	Male	Urban	Business/Trading		PTB		Neg.	0	0	Negative		0	0	66		0	0	FALSE		FALSE	FALSE	FALSE	private
45	Male	Rural	Farmer		PTB		Neg.	0	0	Positive		0	0	72		0	0	FALSE		FALSE	FALSE	FALSE	private
45	Male	Urban	Civil servant		PTB		Neg.	0	0	Positive		0	0	99		0	0	FALSE		FALSE	FALSE	FALSE	private
35	Male	Rural	Student		PTB		Neg.	0	0	Positive		0	0	87		0	0	FALSE		FALSE	FALSE	FALSE	private
28	Male	Rural	Artisan		PTB		Neg.	0	0	Positive		0	0	79		0	0	FALSE		FALSE	FALSE	FALSE	private
34	Male	Rural	Business/Trading		PTB		Neg.	0	0	Positive		0	0	62		0	0	FALSE		FALSE	FALSE	FALSE	private
30	Male	Rural	Business/Trading		PTB		Neg.	0	0	Positive		0	0	93		0	0	FALSE		FALSE	FALSE	FALSE	private
18	Female	Urban	Student		PTB		Neg.	0	0	Positive		0	0	62		0	0	FALSE		FALSE	FALSE	FALSE	private
79	Female	Rural	Farmer		PTB		Neg.	0	0	Positive		0	0	84		0	0	FALSE		FALSE	FALSE	FALSE	private
35	Male	Rural	Business/Trading		PTB		Neg.	0	0	Positive		0	0	98		0	0	FALSE		FALSE	FALSE	FALSE	private
36	Male	Rural	Business/Trading		PTB		Neg.	0	0	Positive		0	0	71		0	0	FALSE		FALSE	FALSE	FALSE	private
30	Male	Rural	Artisan		PTB		Neg.	0	0	Positive		0	0	88		0	0	FALSE		FALSE	FALSE	FALSE	private
40	Female	Rural	Farmer		PTB		Neg.	0	0	Positive		0	0	122	97	0	0	FALSE		FALSE	FALSE	FALSE	private
70	Male	Rural	Farmer		PTB		Neg.	0	0	Positive		0	0	89		0	0	FALSE		FALSE	FALSE	FALSE	private
50	Female	Rural	Farmer		PTB		Neg.	0	0	Positive		0	0	130	123	0	0	FALSE		FALSE	FALSE	FALSE	private
65	Male	Rural	Civil servant		PTB		Neg.	0	0	Negative		0	0	67		0	0	FALSE		FALSE	FALSE	FALSE	private
60	Female	Rural	Business/Trading		PTB		Neg.	0	0	Negative		0	0	336	233	1	1	FALSE		FALSE	FALSE	FALSE	private
38	Male	Rural	Others	Driving	PTB		Neg.	0	0	Positive	Negative	0	0	106		0	0	FALSE		FALSE	FALSE	FALSE	private
70	Male	Rural	Farmer		PTB		Neg.	0	0	Negative		0	0	65		0	0	FALSE		FALSE	FALSE	FALSE	private
33	Male	Rural	Student		PTB		Neg.	0	0	Positive		0	0	83		0	0	FALSE		FALSE	FALSE	FALSE	private
35	Female	Rural	Civil servant		PTB		Neg.	0		Positive		0	0	69		0	0	FALSE		FALSE	FALSE	FALSE	private
21	Female	Rural	Student		PTB		Neg.	0	0	Negative		0	0	86		0	0	FALSE		FALSE	FALSE	FALSE	private
55	Male	Rural	Farmer		PTB		Neg.	0	0	Positive		0	0	90		0	0	FALSE		FALSE	FALSE	FALSE	private
50	Male	Rural	Business/Trading		PTB		Pos	1	1	Positive		0	0	74		0	0	FALSE		FALSE	FALSE	FALSE	private
50	Male	Rural	Farmer		PTB		Neg.	0	0	Positive		0	0	100		0	0	FALSE		FALSE	FALSE	FALSE	private
34	Male	Rural	Farmer		PTB		Neg.	0	0	Positive		0	0	116	102	0	0	FALSE		FALSE	FALSE	FALSE	private
44	Male	Urban	Others	Driver	PTB		Neg.	0	0	Negative		0	0	134	67	0	0	FALSE		FALSE	FALSE	FALSE	private
36	Female	Rural	Farmer		PTB		Neg.	0	0	Positive		0	0	105		0	0	FALSE		FALSE	FALSE	FALSE	private
28	Female	Rural	Farmer		PTB		Neg.	0	0	Positive		0	0	83		0	0	FALSE		FALSE	FALSE	FALSE	private
28	Female	Rural	Business/Trading		PTB		Neg.	0	0	Positive		0	0	138	105	0	0	FALSE		FALSE	FALSE	FALSE	private
43	Male	Rural	Business/Trading		PTB		Neg.	0	0	Positive		0	0	68		0	0	FALSE		FALSE	FALSE	FALSE	private
25	Female	Urban	Business/Trading		PTB		Neg.	0	0	Positive		0	0	102		0	0	FALSE		FALSE	FALSE	FALSE	private
80	Male	Rural	Farmer		PTB		Neg.	0	0	Positive		0	0	66		0	0	FALSE		FALSE	FALSE	FALSE	private
25	Male	Urban	Others	Driver	PTB		Neg.	0	0	Positive		0	0	75		0	0	FALSE		FALSE	FALSE	FALSE	private
46	Male	Rural	Business/Trading		PTB		Pos	0	0	Positive		0	0	172	158	1	1	FALSE		FALSE	FALSE	FALSE	private
49	Female	Rural	Business/Trading		PTB		Neg.	0	0	Positive		0	0	113	97	0	0	FALSE		FALSE	FALSE	FALSE	private
40	Male	Rural	Farmer		PTB		Neg.	0	0	Positive		0	0	70		0	0	FALSE		FALSE	FALSE	FALSE	private
20	Female	Urban	Business/Trading		PTB		Neg.	0	0	Positive		0	0	71		0	0	FALSE		FALSE	FALSE	FALSE	private
48	Female	Rural	Civil servant		PTB		Pos	0	0	Negative		0	0	103		0	0	FALSE		FALSE	FALSE	FALSE	private
30	Male	Rural	Artisan		PTB		Neg.	0	0	Positive		0	0	100		0	0	FALSE		FALSE	FALSE	FALSE	private
33	Male	Rural	Business/Trading		PTB		Neg.	0	0	Positive		0	0	74		0	0	FALSE		FALSE	FALSE	FALSE	private
60	Female	Rural	Farmer		PTB		Neg.	0	0	Positive		0	0	86		0	0	FALSE		FALSE	FALSE	FALSE	private
28	Male	Urban	Business/Trading		PTB		Neg.	0	0	Negative		0	0	86		0	0	FALSE		FALSE	FALSE	FALSE	private
70	Female	Rural	Business/Trading		PTB		Neg.	0	0	Positive		0	0	101		0	0	FALSE		FALSE	FALSE	FALSE	private
40	Male	Rural	Farmer		PTB		Neg.	0	0	Negative		0	0	67		0	0	FALSE		FALSE	FALSE	FALSE	private
16	Female	Rural	Student		PTB		Neg.	0	0	Positive		0	0	61		0	0	FALSE		FALSE	FALSE	FALSE	private
46	Male	Rural	Business/Trading		PTB		Neg.	0	0	Positive		0	0	95		0	0	FALSE		FALSE	FALSE	FALSE	private
25	Male	Rural	Business/Trading		PTB		Neg.	0	0	Positive		0	0	77		0	0	FALSE		FALSE	FALSE	FALSE	private
78	Male	Rural	Civil servant		PTB		Neg.	0	0	Positive		0	0	80		0	0	FALSE	Sedentary	TRUE	FALSE	FALSE	private
52	Male	Rural	Others	Driver	PTB		Neg.			Positive		0	0	96		0	0	FALSE	Vigorous	TRUE	FALSE	FALSE	public
56	Female	Urban	Business/Trading		PTB		Pos	1	1	Positive	Negative	0	0	88		0	0	FALSE		FALSE	FALSE	FALSE	public
65	Female	Rural	Farmer		PTB		Neg.			Negative	Positive	0	0	210	195	1	1	FALSE	Vigorous	FALSE	FALSE	TRUE	public
34	Male	Urban	Others	Driver	PTB		Pos	1	1	Positive	Negative	1	0	81		0	0	FALSE		FALSE	FALSE	FALSE	public
26	Female	Rural	Student		PTB		Neg.			Positive		0	0	86		0	0	FALSE		FALSE	FALSE	FALSE	public
41	Male	Rural	Farmer		PTB		Neg.			Positive	Negative	0	0	46		0	0	FALSE		FALSE	FALSE	FALSE	public
70	Female	Urban	Business/Trading		PTB		Neg.			Positive		0	0	80		0	0	FALSE	Moderate	FALSE	TRUE	FALSE	public
26	Female	Urban	Civil servant		PTB		Neg.			Positive	Negative	0	0	93		0	0	FALSE		FALSE	FALSE	FALSE	public
40	Male	Urban	Business/Trading		PTB		Neg.			Positive	Negative	0	0	81		0	0	FALSE	Moderate	FALSE	TRUE	FALSE	public
60	Male	Urban	Civil servant		PTB		Neg.			Positive	Negative	0	1	123		0	1	FALSE		FALSE	FALSE	FALSE	public
42	Female	Rural	Farmer		EPTB		Neg.					0	0	85		0	0	TRUE		FALSE	FALSE	FALSE	public
38	Male	Urban	Business/Trading		PTB		Pos		1	Positive		0	0	132	76	0	0	FALSE		FALSE	FALSE	FALSE	public
29	Female	Rural	Business/Trading		EPTB		Neg.					0	0	96		0	0	TRUE		FALSE	FALSE	FALSE	public
41	Female	Urban	Business/Trading		EPTB		Pos	1				0	0	86		0	0	TRUE		FALSE	FALSE	FALSE	public
60	Female	Urban	Business/Trading		PTB		Neg.			Negative	Negative	0	0	96		0	0	FALSE		FALSE	FALSE	FALSE	public
75	Male	Urban	Civil servant		PTB		Neg.			Positive	Negative	0	0	110		0	0	FALSE	Sedentary	TRUE	FALSE	FALSE	public
60	Male	Rural	Business/Trading		EPTB		Neg.					0	0	188	135	0	0	TRUE	Moderate	FALSE	TRUE	FALSE	public
31	Female	Urban	Student		EPTB		Pos	1	1			0	0	81		0	0	TRUE	Sedentary	TRUE	FALSE	FALSE	public
78	Male	Rural	Farmer		EPTB		Neg.					0	0	166	103	0	0	TRUE		FALSE	FALSE	FALSE	public
40	Female	Urban	Civil servant		PTB		Neg.			Positive	Negative	0	1		77	0	1	FALSE		FALSE	FALSE	FALSE	public
41	Female	Rural	Farmer		PTB		Neg.			Positive	Negative	0	0	58		0	0	FALSE		FALSE	FALSE	FALSE	public
29	Male	Rural	Farmer		PTB		Neg.			Positive	Negative	0	0	62		0	0	FALSE		FALSE	FALSE	FALSE	public
35	Male	Urban	Business/Trading		PTB		Neg.			Positive		0	0	84		0	0	FALSE		FALSE	FALSE	FALSE	public
26	Female	Urban	Civil servant		PTB		Neg.			Positive	Negative	0	0	108		0	0	FALSE		FALSE	FALSE	FALSE	public
23	Male	Rural	Business/Trading		PTB		Pos	1	1	Positive	Negative	0	0	96		0	0	FALSE		FALSE	FALSE	FALSE	public
56	Male	Rural	Business/Trading		PTB		Pos			Positive		0	1	313	323	0	1	FALSE		FALSE	FALSE	FALSE	public
41	Male	Rural	Business/Trading		EPTB		Neg.					0	0	96		0	0	TRUE	Moderate	FALSE	TRUE	FALSE	public
45	Male	Urban	Business/Trading		PTB		Neg.			Negative	Negative	0	0	78		0	0	FALSE		FALSE	FALSE	FALSE	public
31	Male	Rural	Business/Trading		PTB		Neg.			Positive		0	0	180	119	0	0	FALSE		FALSE	FALSE	FALSE	public
20	Male	Urban	Business/Trading		PTB		Neg.			Positive	Negative	0	0	70		0	0	FALSE		FALSE	FALSE	FALSE	public
23	Male	Rural	Business/Trading		PTB		Neg.			Positive	Positive	0	0	66		0	0	FALSE		FALSE	FALSE	FALSE	public
28	Female	Rural	Farmer		PTB		Neg.			Positive		0	0	78		0	0	FALSE		FALSE	FALSE	FALSE	public
36	Female	Urban	Civil servant		PTB		Neg.			Negative		0	0	98		0	0	FALSE		FALSE	FALSE	FALSE	public
36	Male	Urban	Business/Trading		PTB		Neg.			Positive	Negative	0	0	182	70	0	0	FALSE	Moderate	FALSE	TRUE	FALSE	public
45	Male	Rural	Business/Trading		PTB		Neg.			Positive	Negative	0	0	122	102	0	0	FALSE		FALSE	FALSE	FALSE	public
30	Male	Urban	Others	Driving	PTB		Pos			Negative		0	0	110	69	0	0	FALSE		FALSE	FALSE	FALSE	public
28	Male	Urban	Business/Trading		EPTB		Neg.					0	0	86		0	0	TRUE	Moderate	FALSE	TRUE	FALSE	public
70	Male	Rural	Farmer		PTB		Neg.			Positive		0	0	82		0	0	FALSE		FALSE	FALSE	FALSE	public
29	Male	Urban	Business/Trading		PTB		Neg.			Positive		0	0	61		0	0	FALSE		FALSE	FALSE	FALSE	public
50	Male	Rural	Farmer		EPTB		Neg.					0	0	96		0	0	TRUE		FALSE	FALSE	FALSE	public
32	Female	Rural	Business/Trading		PTB		Neg.			Positive		0	0	43		0	0	FALSE		FALSE	FALSE	FALSE	public
28	Female	Urban	Student		PTB		Pos	1	1	Positive		0	0	37		0	0	FALSE		FALSE	FALSE	FALSE	public
35	Female	Urban	Civil servant		PTB		Neg.			Positive		0	0	50		0	0	FALSE		FALSE	FALSE	FALSE	public
53	Male	Urban	Civil servant		PTB		Neg.			Positive	Positive	0	0	57		0	0	FALSE		FALSE	FALSE	FALSE	public
30	Male	Rural	Farmer		PTB		Neg.			Positive		0	0	166	69	0	0	FALSE		FALSE	FALSE	FALSE	public
38	Male	Urban	Business/Trading		EPTB		Neg.					0	0	69		0	0	TRUE		FALSE	FALSE	FALSE	public
28	Female	Urban	Business/Trading		PTB		Pos	1		Positive		0	0	110		0	0	FALSE	Moderate	FALSE	TRUE	FALSE	public
47	Female	Rural	Business/Trading		PTB		Neg.			Positive	Positive	0	1	91		0	1	FALSE		FALSE	FALSE	FALSE	public
80	Female	Rural	Business/Trading		PTB		Pos			Positive		0	0	91		0	0	FALSE		FALSE	FALSE	FALSE	public
19	Male	Rural	Business/Trading		PTB		Neg.			Positive		0	0	81		0	0	FALSE		FALSE	TRUE	FALSE	public
35	Male	Urban	Business/Trading		PTB		Neg.			Positive		0	0	103		0	0	FALSE	Moderate	FALSE	TRUE	FALSE	public
20	Female	Urban	Student		PTB		Pos			Positive		0	0	102		0	0	FALSE		FALSE	FALSE	FALSE	public
20	Female	Urban	Artisan		PTB		Neg.			Positive		0	0	77		0	0	FALSE		FALSE	FALSE	FALSE	public
55	Female	Urban	Farmer		EPTB		Neg.					0	0	88		0	0	TRUE	Vigorous	FALSE	FALSE	TRUE	public
46	Female	Urban	Farmer		PTB		Pos			Positive		0	0	68		0	0	FALSE		FALSE	FALSE	FALSE	public
37	Male	Urban	Business/Trading		EPTB		Neg.					0	0	109		0	0	TRUE		FALSE	FALSE	FALSE	public
21	Male	Urban	Student		EPTB		Neg.					0	0	93		0	0	TRUE		FALSE	FALSE	FALSE	public
70	Female	Urban	Civil servant		PTB		Neg.			Negative		0	1	149		0	1	FALSE		FALSE	FALSE	FALSE	public
35	Male	Rural	Artisan		PTB		Pos			Positive		0	0	65		0	0	FALSE		FALSE	FALSE	FALSE	public
25	Male	Urban	Business/Trading		PTB		Neg.			Positive		0	0	85		0	0	FALSE		FALSE	FALSE	FALSE	public
25	Female	Rural	Business/Trading		PTB		Neg.			Positive		0	0	311	83	0	0	FALSE		FALSE	FALSE	FALSE	public
42	Female	Urban	Business/Trading		PTB		Pos	1	1	Negative	Negative	0	0	89		0	0	FALSE		FALSE	FALSE	FALSE	public
41	Female	Urban	Business/Trading		PTB		Pos	1	1	Positive	Negative	0	0	81		0	0	FALSE		FALSE	FALSE	FALSE	public
65	Female	Urban	Business/Trading		PTB		Pos	1	1	Negative	Negative	0	0	98		0	0	FALSE		FALSE	FALSE	FALSE	public
57	Female	Urban	Business/Trading		PTB		Neg.			Positive	Negative	0	0	83		0	0	FALSE		FALSE	FALSE	FALSE	public
33	Male	Urban	Business/Trading		PTB		Neg.			Positive		0	0	113	65	0	0	FALSE		FALSE	FALSE	FALSE	public
34	Female	Urban	Others	house wife	PTB		Neg.			Negative	Negative	0	0	125		0	0	FALSE		FALSE	FALSE	FALSE	public
35	Female	Urban	Others	house wife	PTB		Neg.			Positive	Negative	0	0		281	1	1	FALSE		FALSE	FALSE	FALSE	public
33	Male	Urban	Business/Trading		PTB		Neg.			Positive	Negative	0	0		78	0	0	FALSE		FALSE	FALSE	FALSE	public
65	Female	Urban	Business/Trading		PTB		Pos			Positive	Positive	0	0	103		0	0	FALSE		FALSE	FALSE	FALSE	public
71	Male	Urban	Business/Trading		PTB		Neg.			Negative	Negative	0	0	96		0	0	FALSE		FALSE	FALSE	FALSE	public
34	Female	Urban	Business/Trading		PTB		Neg.			Negative	Negative	0	0	73		0	0	FALSE		FALSE	FALSE	FALSE	public
30	Female	Urban	Business/Trading		PTB		Neg.			Positive	Negative	0	0	87		0	0	FALSE		FALSE	FALSE	FALSE	public
57	Female	Urban	Business/Trading		PTB		Neg.			Positive	Negative	0	0	98		0	0	FALSE	Moderate	FALSE	TRUE	FALSE	public
26	Male	Urban	Civil servant		PTB		Neg.			Positive	Negative	0	0	107		0	0	FALSE	Sedentary	TRUE	FALSE	FALSE	public
27	Female	Urban	Civil servant		EPTB		Neg.					0	0	123	67	0	0	TRUE	Sedentary	TRUE	FALSE	FALSE	public
40	Male	Urban	Civil servant		PTB		Neg.			Positive	Negative	0	0	77		0	0	FALSE		FALSE	FALSE	FALSE	public
57	Male	Urban	Others	Driver	PTB		Neg.			Negative	Negative	0	0	84		0	0	FALSE		FALSE	FALSE	FALSE	public
58	Male	Urban	Business/Trading		PTB		Neg.			Positive	Negative	0	0	85		0	0	FALSE		FALSE	FALSE	FALSE	public
20	Male	Urban	Student		PTB		Neg.			Positive	Negative	0	0	83		0	0	FALSE		FALSE	FALSE	FALSE	public
30	Male	Urban	Business/Trading		PTB		Neg.			Positive	Negative	0	0	103		0	0	FALSE		FALSE	FALSE	FALSE	public
28	Male	Urban	Others	Auto. mechanic	PTB		Neg.			Positive	Negative	0	0	93		0	0	FALSE		FALSE	FALSE	FALSE	public
35	Male	Urban	Business/Trading		PTB		Neg.			Negative	Negative	0	0	77		0	0	FALSE		FALSE	FALSE	FALSE	public
48	Female	Urban	Others	House wife	PTB		Neg.			Positive	Negative	0	0	345	338	1	1	FALSE		FALSE	FALSE	FALSE	public
27	Male	Urban	Others	cleaner	PTB		Neg.			Positive		0	0	91		0	0	FALSE		FALSE	FALSE	FALSE	public
33	Male	Urban	Business/Trading		PTB		Neg.			Positive	Negative	0	0	87		0	0	FALSE		FALSE	FALSE	FALSE	public
80	Male	Urban	Civil servant		PTB		Neg.			Positive	Positive	0	0	123	108	0	0	FALSE		FALSE	FALSE	FALSE	public
24	Male	Urban	Student		PTB		Neg.			Negative	Negative	0	0	87		0	0	FALSE		FALSE	FALSE	FALSE	public
42	Female	Urban	Business/Trading		PTB		Pos	1	1	Negative	Negative	0	0	101		0	0	FALSE		FALSE	FALSE	FALSE	public
13	Male	Urban	Student		EPTB		Neg.					0	0	87		0	0	TRUE		FALSE	FALSE	FALSE	public
40	Female	Urban	Business/Trading		PTB		Pos	1	1	Positive	Negative	0	0	78		0	0	FALSE		FALSE	FALSE	FALSE	public
30	Male	Urban	Business/Trading		PTB		Neg.			Positive	Negative	0	0	87		0	0	FALSE	Moderate	FALSE	TRUE	FALSE	public
58	Male	Urban	Farmer		PTB		Neg.			Positive	Negative	0	0	101		0	0	FALSE	Vigorous	FALSE	FALSE	TRUE	public
80	Female	Urban	Farmer		PTB		Neg.			Negative	Negative	0	0	91		0	0	FALSE	Vigorous	FALSE	FALSE	TRUE	public
55	Female	Urban	Business/Trading		PTB		Neg.			Negative	Negative	0	0	68		0	0	FALSE	Moderate	FALSE	TRUE	FALSE	public
57	Female	Urban	Business/Trading		PTB		Neg.			Positive	Negative	0	0	114	150	1	1	FALSE	Moderate	FALSE	TRUE	FALSE	public
32	Male	Urban	Farmer		PTB		Neg.			Positive	Negative	0	0	89		0	0	FALSE		FALSE	FALSE	FALSE	public
42	Male	Urban	Civil servant		PTB		Neg.			Negative	Negative	0	0	100		0	0	FALSE		FALSE	FALSE	FALSE	public
27	Female	Urban	Business/Trading		PTB		Neg.			Negative	Negative	0	0	84		0	0	FALSE		FALSE	FALSE	FALSE	public
33	Male	Urban	Others	applicant	PTB		Neg.			Positive	Negative	0	0	94		0	0	FALSE		FALSE	FALSE	FALSE	public
22	Female	Urban	Business/Trading		PTB		Pos	1	1	Negative	Negative	0	0	76		0	0	FALSE		FALSE	FALSE	FALSE	public
39	Male	Urban	Business/Trading		PTB		Neg.			Positive	Negative	0	0	98		0	0	FALSE		FALSE	FALSE	FALSE	public
26	Male	Urban	Business/Trading		PTB		Neg.			Positive	Negative	0	0	76		0	0	FALSE		FALSE	FALSE	FALSE	public
53	Female	Urban	Civil servant		PTB		Pos	1	1	Positive	Negative	0	0	110		0	0	FALSE		FALSE	FALSE	FALSE	public
27	Female	Urban	Student		PTB		Neg.			Negative	Negative	0	0	86		0	0	FALSE		FALSE	FALSE	FALSE	public
68	Female	Urban	Others	House wife	PTB		Pos	1	1	Negative	Negative	0	0	84		0	0	FALSE		FALSE	FALSE	FALSE	public
60	Male	Urban	Artisan		PTB		Neg.			Positive		0	0	128		0	0	FALSE		FALSE	FALSE	FALSE	public
32	Male	Urban	Others	Driving	PTB		Pos	1	1	Negative	Negative	0	0	92		0	0	FALSE		FALSE	FALSE	FALSE	public
40	Female	Urban	Business/Trading		PTB		Pos	1	1	Negative	Negative	0	0	92		0	0	FALSE		FALSE	FALSE	FALSE	public
14	Female	Urban	Student		PTB		Neg.			Positive	Negative	0	0	83		0	0	FALSE		FALSE	FALSE	FALSE	public
22	Male	Urban	Student		PTB		Neg.			Positive		0	0	84		0	0	FALSE		FALSE	FALSE	FALSE	public
25	Male	Urban	Student		PTB		Neg.			Positive	Negative	0	0	90		0	0	FALSE		FALSE	FALSE	FALSE	public
23	Male	Urban	Student		PTB		Neg.			Positive	Negative	0	0	115	82	0	0	FALSE		FALSE	FALSE	FALSE	public
32	Male	Urban	Student		PTB		Pos	0	0	Positive	Negative	0	0	131	67	0	0	FALSE		FALSE	FALSE	FALSE	public
33	Female	Urban	Others	unemployed	PTB		Neg.			Positive	Negative	0	0	91		0	0	FALSE		FALSE	FALSE	FALSE	public
5	Female	Urban	Student		EPTB		Neg.					0	0	100		0	0	TRUE		FALSE	FALSE	FALSE	public
34	Male	Urban	Civil servant		PTB		Neg.			Positive	Negative	0	0	93		0	0	FALSE		FALSE	FALSE	FALSE	public
42	Female	Urban	Business/Trading		PTB		Neg.			Negative	Negative	0	0	70		0	0	FALSE		FALSE	FALSE	FALSE	public
26	Female	Urban	Student		PTB		Neg.			Positive	Negative	0	0	112		0	0	FALSE		FALSE	FALSE	FALSE	public
24	Female	Urban	Student		PTB		Neg.			Positive	Negative	0	0	71		0	0	FALSE		FALSE	FALSE	FALSE	public
95	Female	Urban	Business/Trading		PTB		Neg.			Negative	Negative	0	0	82		0	0	FALSE		FALSE	FALSE	FALSE	public
67	Male	Urban	Civil servant		PTB		Neg.			Negative	Negative	0	0	85		0	0	FALSE		FALSE	FALSE	FALSE	public
18	Female	Urban	Others	synlist	PTB		Neg.			Positive	Negative	0	0	67	67	0	0	FALSE		FALSE	FALSE	FALSE	public
34	Female	Urban	Artisan		PTB		Pos	1	1	Negative	Negative	0	0	75	75	0	0	FALSE		FALSE	FALSE	FALSE	public
48	Female	Urban	Farmer		PTB		Pos	1	1	Negative		0	0	69	69	0	0	FALSE		FALSE	FALSE	FALSE	public
40	Male	Urban	Civil servant		PTB		Neg.			Positive		1	0	86		0	0	FALSE		FALSE	FALSE	FALSE	public
44	Female	Urban	Business/Trading		PTB		Neg.			Negative	Negative	0	0	86		0	0	FALSE		FALSE	FALSE	FALSE	public
63	Male	Urban	Business/Trading		PTB		Pos	1	1	Negative		0	0	68	69	0	0	FALSE		FALSE	FALSE	FALSE	public
27	Female	Urban	Civil servant		PTB		Neg.			Positive	Positive	0	0	101		0	0	FALSE		FALSE	FALSE	FALSE	public
67	Male	Urban	Civil servant		PTB		Neg.			Negative	Negative	0	1	234	129	0	1	FALSE		FALSE	FALSE	FALSE	public
32	Male	Urban	Others	applicant	PTB		Neg.			Negative	Negative	0	0	93		0	0	FALSE	Sedentary	FALSE	FALSE	FALSE	public
45	Male	Urban	Business/Trading		PTB		Neg.			Positive	Positive	0	0	73		0	0	FALSE	Moderate	FALSE	TRUE	FALSE	public
35	Male	Urban	Business/Trading		PTB		Neg.			Negative	Negative	0	0	69		0	0	FALSE	Moderate	FALSE	TRUE	FALSE	public
45	Male	Rural	Farmer		PTB		Pos			Negative	Negative	0	0	103		0	0	FALSE	Vigorous	FALSE	FALSE	TRUE	public
44	Female	Urban	Business/Trading		PTB		Neg.			Negative		0	0	93		0	0	FALSE	Vigorous	FALSE	FALSE	TRUE	public
26	Female	Urban	Student		PTB		Pos			Negative	Negative	0	0	67		0	0	FALSE	Sedentary	TRUE	FALSE	FALSE	public
29	Male	Urban	Artisan		PTB		Neg.			Positive	Negative	0	0	72		0	0	FALSE	Sedentary	TRUE	FALSE	FALSE	public
63	Female	Urban	Business/Trading		PTB		Pos			Negative	Negative	0	0	69		0	0	FALSE	Moderate	FALSE	TRUE	FALSE	public
68	Female	Urban	Business/Trading		PTB		Pos	1	1	Negative	Negative	0	0	87	87	0	0	FALSE		FALSE	FALSE	FALSE	public
71	Female	Urban	Business/Trading		PTB		Neg.			Negative		0	0	88		0	0	FALSE		FALSE	FALSE	FALSE	public
72	Male	Urban	Civil servant		PTB		Neg.			Negative		0	0	89		0	0	FALSE		FALSE	FALSE	FALSE	public
26	Female	Urban	Business/Trading		PTB		Neg.			Positive		0	0	73		0	0	FALSE		FALSE	FALSE	FALSE	public
21	Male	Urban	Student		PTB		Neg.			Positive		0	0	114	77	0	0	FALSE		FALSE	FALSE	FALSE	public
18	Male	Urban	Student		PTB		Neg.			Negative		0	0	68		0	0	FALSE		FALSE	FALSE	FALSE	public
29	Male	Urban	Student		PTB		Neg.			Positive		0	0	81		0	0	FALSE		FALSE	FALSE	FALSE	public
49	Male	Urban	Business/Trading		PTB		Pos	1	1	Positive		0	0	79		0	0	FALSE		FALSE	FALSE	FALSE	public
35	Female	Urban	Business/Trading		PTB		Pos	1	1	Negative		0	0	79		0	0	FALSE		FALSE	FALSE	FALSE	public
51	Female	Urban	Civil servant		PTB		Pos	1	1	Positive		0	0	79		0	0	FALSE		FALSE	FALSE	FALSE	public
55	Female	Urban	Business/Trading		PTB		Neg.			Positive		0	1	106		0	1	FALSE		FALSE	FALSE	FALSE	public
30	Female	Urban	Business/Trading		PTB		Neg.			Positive		0	0	101		0	0	FALSE		FALSE	FALSE	FALSE	public
33	Female	Urban	Others	House wife	PTB		Pos			Positive		0	0	110	71	0	0	FALSE		FALSE	FALSE	FALSE	public
60	Male	Urban	Civil servant		PTB		Pos			Positive		0	0	215		0	0	FALSE		FALSE	FALSE	FALSE	public
37	Female	Urban	Business/Trading		PTB		Neg.			Positive		0	0	89		0	0	FALSE		FALSE	FALSE	FALSE	public
15	Male	Urban	Student		PTB		Neg.			Positive		0	0	78		0	0	FALSE		FALSE	FALSE	FALSE	public
30	Male	Urban	Artisan		PTB		Pos	1	1	Positive		0	0	71		0	0	FALSE		FALSE	FALSE	FALSE	public
35	Male	Urban	Business/Trading		PTB		Neg.			Positive		0	0	79		0	0	FALSE		FALSE	FALSE	FALSE	public
61	Female	Urban	Others	House wife	PTB		Neg.			Negative		0	0	50		0	0	FALSE		FALSE	FALSE	FALSE	public
49	Female	Urban	Others	House wife	PTB		Neg.			Positive		0	0	96		0	0	FALSE		FALSE	FALSE	FALSE	public
18	Male	Urban	Business/Trading		PTB		Neg.			Positive		0	0	102		0	0	FALSE		FALSE	FALSE	FALSE	public
43	Male	Urban	Business/Trading		PTB		Neg.			Positive		0	0	229		0	0	FALSE		FALSE	FALSE	FALSE	public
30	Female	Urban	Business/Trading		PTB		Neg.			Positive		0	0	98		0	0	FALSE		FALSE	FALSE	FALSE	public
50	Female	Urban	Civil servant		EPTB		Neg.					0	0	108		0	0	TRUE		FALSE	FALSE	FALSE	public
30	Female	Urban	Others	House wife	PTB		Pos	0	0	Positive		0	0	111		0	0	FALSE		FALSE	FALSE	FALSE	public
19	Male	Urban	Student		PTB		Neg.			Negative		0	0	103		0	0	FALSE		FALSE	FALSE	FALSE	public
40	Female	Urban	Business/Trading		PTB		Pos	1	1	Negative		0	1	115		0	1	FALSE		FALSE	FALSE	FALSE	public
75	Male	Urban	Civil servant		PTB		Neg.			Negative		0	0	75		0	0	FALSE		FALSE	FALSE	FALSE	public
24	Male	Urban	Student		PTB		Neg.			Positive		0	0	82		0	0	FALSE		FALSE	FALSE	FALSE	public
55	Male	Urban	Others	driver	PTB		Neg.			Negative		0	0	75		0	0	FALSE		FALSE	FALSE	FALSE	public
45	Male	Urban	Farmer		PTB		Neg.			Positive		0	0	124	69	0	0	FALSE		FALSE	FALSE	FALSE	public
32	Male	Urban	Business/Trading		PTB		Neg.			Positive		0	0	70		0	0	FALSE		FALSE	FALSE	FALSE	public
42	Male	Urban	Others	pastor	PTB		Neg.			Negative		0	0	91		0	0	FALSE		FALSE	FALSE	FALSE	public
23	Male	Urban	Student		PTB		Neg.			Positive		0	0	89		0	0	FALSE		FALSE	FALSE	FALSE	public
38	Female	Urban	Civil servant		PTB		Neg.			Positive		0	0	82		0	0	FALSE		FALSE	FALSE	FALSE	public
41	Male	Urban	Business/Trading		PTB		Pos	1	1	Negative		0	0	91		0	0	FALSE		FALSE	FALSE	FALSE	public
30	Female	Urban	Artisan		PTB		Neg.			Positive		0	0	88		0	0	FALSE		FALSE	FALSE	FALSE	public
18	Male	Urban	Business/Trading		PTB		Neg.			Positive		0	0	13		0	0	FALSE		FALSE	FALSE	FALSE	public
31	Male	Urban	Student		PTB		Neg.			Positive		0	0	72		0	0	FALSE	Sedentary	TRUE	FALSE	FALSE	public
26	Female	Urban	Civil servant		PTB		Neg.			Positive		0	0	99		0	0	FALSE		FALSE	FALSE	FALSE	public
42	Male	Urban	Others	pastor	PTB		Neg.			Negative		0	0	76		0	0	FALSE		FALSE	FALSE	FALSE	public
42	Female	Urban	Artisan		PTB		Neg.			Negative		0	0	88		0	0	FALSE		FALSE	FALSE	FALSE	public
37	Female	Urban	Civil servant		PTB		Neg.			Negative		0	0	80		0	0	FALSE		FALSE	FALSE	FALSE	public
26	Male	Urban	Others	Driver	PTB		Neg.			Positive		0	0	74		0	0	FALSE		FALSE	FALSE	FALSE	public
42	Male	Urban	Civil servant		PTB		Neg.			Positive		0	0	88		0	0	FALSE	Sedentary	TRUE	FALSE	FALSE	public
50	Female	Urban	Business/Trading		PTB		Pos	1	1	Negative		0	0	122	129	1	1	FALSE		FALSE	FALSE	FALSE	public
49	Female	Urban	Business/Trading		PTB		Neg.			Positive		0	1	445	86	0	1	FALSE		FALSE	FALSE	FALSE	public
65	Male	Urban	Artisan		PTB		Neg.	0	0	Positive		0	0	79		0	0	FALSE		FALSE	FALSE	FALSE	public
18	Male	Urban	Student		PTB		Neg.	0	0	Positive		0	0	86		0	0	FALSE		FALSE	FALSE	FALSE	public
42	Male	Urban	Artisan		PTB		Neg.	0	0	Positive		0	0	77		0	0	FALSE		FALSE	FALSE	FALSE	public
61	Male	Urban	Artisan		PTB		Pos	1	0	Positive		0	0	153	79	0	0	FALSE		FALSE	FALSE	FALSE	public
26	Male	Urban	Student		PTB		Neg.	0	0	Positive		0	0	82		0	0	FALSE		FALSE	FALSE	FALSE	public
98	Female	Urban	Artisan		EPTB		Neg.	0	0			0	0	81		0	0	TRUE		FALSE	FALSE	FALSE	public
26	Female	Urban	Student		EPTB		Neg.	0	0			0	0	79		0	0	TRUE		FALSE	FALSE	FALSE	public
21	Female	Urban	Student		PTB		Neg.	0	0	Positive		0	0	96		0	0	FALSE		FALSE	FALSE	FALSE	public
53	Male	Urban	Others	Driver	EPTB		Neg.	0	0			0	0	371		1	1	TRUE	Sedentary	TRUE	FALSE	FALSE	public
40	Male	Urban	Business/Trading		PTB		Pos	0	1	Positive		0	0	472	246	1	1	FALSE	Moderate	FALSE	TRUE	FALSE	public
48	Female	Urban	Business/Trading		PTB		Pos		1	Positive		0	0	87		0	0	FALSE		FALSE	FALSE	FALSE	public
20	Male	Urban	Artisan		PTB		Neg.			Positive		0	0	86		0	0	FALSE		FALSE	FALSE	FALSE	public
42	Male	Urban	Business/Trading		PTB		Neg.			Positive		0	0	85		0	0	FALSE		FALSE	FALSE	FALSE	public
24	Female	Urban	Student		PTB		Neg.			Positive		0	0	87		0	0	FALSE		FALSE	FALSE	FALSE	public
27	Male	Urban	Student		PTB		Neg.			Negative		0	0	80		0	0	FALSE		FALSE	FALSE	FALSE	public
20	Female	Urban	Student		PTB		Pos		1	Negative		0	0	67		0	0	FALSE		FALSE	FALSE	FALSE	public
26	Male	Urban	Student		PTB		Neg.			Negative		0	0	101		0	0	FALSE		FALSE	FALSE	FALSE	public
50	Male	Urban	Civil servant		PTB		Neg.			Negative		0	0	106		0	0	FALSE		FALSE	FALSE	FALSE	public
30	Male	Urban	Student		PTB		Neg.	1		Positive		0	0	97		0	0	FALSE	Sedentary	TRUE	FALSE	FALSE	public
29	Female	Urban	Student		PTB		Pos		1	Positive		0	0	101		0	0	FALSE		FALSE	FALSE	FALSE	public
28	Male	Urban	Others	Driver	PTB		Neg.			Positive		1	0	117	79	0	0	FALSE		FALSE	FALSE	FALSE	public
45	Female	Urban	Business/Trading		PTB		Pos	0	1	Positive		0	0	93		0	0	FALSE		FALSE	FALSE	FALSE	public
27	Male	Urban	Civil servant		PTB		Neg.			Positive		1	0	89		0	0	FALSE		FALSE	FALSE	FALSE	public
27	Male	Urban	Business/Trading		PTB		Neg.			Positive		0	0	75		0	0	FALSE		FALSE	FALSE	FALSE	public
45	Male	Urban	Others	Driver	PTB		Neg.			Positive		0	0	73		0	0	FALSE		FALSE	FALSE	FALSE	public
34	Male	Urban	Others	Driver	PTB		Neg.			Positive		0	0	99		0	0	FALSE		FALSE	FALSE	FALSE	public
55	Male	Urban	Civil servant		PTB		Neg.			Positive		0	0	82		0	0	FALSE		FALSE	FALSE	FALSE	public
30	Male	Urban	Civil servant		PTB		Neg.			Positive		0	0	72		0	0	FALSE		FALSE	FALSE	FALSE	public
33	Female	Urban	Business/Trading		PTB		Neg.			Positive		0	1	105		0	1	FALSE		FALSE	FALSE	FALSE	public
61	Male	Urban	Business/Trading		PTB		Neg.			Positive		0	1	560	245	0	1	FALSE		FALSE	FALSE	FALSE	public
60	Female	Urban	Business/Trading		EPTB		Neg.					0	0	84		0	0	TRUE		FALSE	FALSE	FALSE	public
24	Female	Urban	Business/Trading		EPTB		Pos	0	1			0	0	89		0	0	TRUE		FALSE	FALSE	FALSE	public
45	Female	Urban	Others	contractor	EPTB		Pos	0	1			0	0	86		0	0	TRUE		FALSE	FALSE	FALSE	public
62	Male	Urban	Civil servant		PTB		Neg.			Positive		1	0	123		0	0	FALSE		FALSE	FALSE	FALSE	public
25	Female	Urban	Civil servant		EPTB		Neg.					0	0	71		0	0	TRUE		FALSE	FALSE	FALSE	public
62	Male	Urban	Civil servant		PTB		Neg.			Positive		1	0	93		0	0	FALSE		FALSE	FALSE	FALSE	public
19	Male	Urban	Student		PTB		Neg.			Positive		0	0	91		0	0	FALSE		FALSE	FALSE	FALSE	public
42	Male	Urban	Business/Trading		PTB		Neg.			Positive		0	0	160		0	0	FALSE		FALSE	FALSE	FALSE	public
23	Male	Urban	Others	Driver	PTB		Neg.			Positive		0	0	133	101	0	0	FALSE		FALSE	FALSE	FALSE	public
45	Male	Urban	Business/Trading		PTB		Pos	0	1	Positive		0	0	95		0	0	FALSE		FALSE	FALSE	FALSE	public
41	Male	Urban	Others	Driver	PTB		Neg.			Negative		0	0	48		0	0	FALSE		FALSE	FALSE	FALSE	public
42	Male	Urban	Business/Trading		EPTB		Neg.					0	0	68		0	0	TRUE		FALSE	FALSE	FALSE	public
38	Male	Urban	Others	mechanic	PTB		Pos	0	1	Positive		0	0	73		0	0	FALSE		FALSE	FALSE	FALSE	public
26	Female	Urban	Civil servant		PTB		Neg.			Positive		0	0	101		0	0	FALSE		FALSE	FALSE	FALSE	public
16	Female	Urban	Student		PTB		Neg.			Positive		0	0	93		0	0	FALSE		FALSE	FALSE	FALSE	public
30	Female	Urban	Business/Trading		PTB		Pos	0	1	Positive		0	0	67		0	0	FALSE		FALSE	FALSE	FALSE	public
34	Male	Urban	Others	Contractor	EPTB		Neg.					0	0	115		0	0	TRUE		FALSE	FALSE	FALSE	public
51	Male	Urban	Artisan		PTB		Pos	0	1	Positive		0	0	69		0	0	FALSE		FALSE	FALSE	FALSE	public
30	Male	Urban	Artisan		PTB		Neg.			Positive		1	0	716		0	0	FALSE		FALSE	FALSE	FALSE	public
33	Female	Urban	Business/Trading		PTB		Neg.			Positive		0	0	88		0	0	FALSE		FALSE	FALSE	FALSE	public
43	Male	Urban	Civil servant		PTB		Neg.			Positive		0	0	146		0	0	FALSE	Sedentary	TRUE	FALSE	FALSE	public
48	Female	Urban	Farmer		PTB		Neg.			Positive		0	0	71		0	0	FALSE	Vigorous	FALSE	FALSE	TRUE	public
58	Male	Urban	Farmer		PTB		Neg.			Positive		0	0	126		0	0	FALSE		FALSE	FALSE	FALSE	public
42	Male	Urban	Others	Driver	PTB	MTB	Pos	0	1	Positive		0	0	86		0	0	FALSE		FALSE	FALSE	FALSE	public
42	Female	Urban	Business/Trading		PTB	MTB	Pos	0	1	Positive		0	0	85	86	0	0	FALSE		FALSE	FALSE	FALSE	public
30	Male	Urban	Civil servant		PTB		Neg.			Positive		0	0	103		0	0	FALSE		FALSE	FALSE	FALSE	public
40	Male	Urban	Business/Trading		PTB		Neg.			Positive		0	0	77		0	0	FALSE		FALSE	FALSE	FALSE	public
48	Male	Urban	Business/Trading		PTB		Neg.			Positive		0	0	83		0	0	FALSE		FALSE	FALSE	FALSE	public
40	Male	Urban	Business/Trading		PTB		Neg.			Positive		0	0	103		0	0	FALSE		FALSE	FALSE	FALSE	public
27	Female	Urban	Student		PTB		Neg.			Positive		0	0	102		0	0	FALSE		FALSE	FALSE	FALSE	public
31	Male	Urban	Civil servant		PTB		Neg.			Positive	Positive	0	0	120		0	0	FALSE		FALSE	FALSE	FALSE	public
36	Male	Urban	Artisan		PTB	MTB	Neg.	0	1	Positive		0	0	80		0	0	FALSE		FALSE	FALSE	FALSE	public
29	Male	Urban	Business/Trading		PTB	MTB	Pos	0	1	Positive		1	0	96		0	0	FALSE		FALSE	FALSE	FALSE	public
30	Male	Urban	Business/Trading		PTB		Neg.			Positive		0	0	86		0	0	FALSE		FALSE	FALSE	FALSE	public
72	Female	Urban	Business/Trading		PTB		Neg.			Positive		0	0	105		0	0	FALSE	Moderate	FALSE	TRUE	FALSE	public
32	Female	Urban	Business/Trading		EPTB		Pos	0	1			0	0	86		0	0	TRUE		FALSE	FALSE	FALSE	public
39	Male	Urban	Civil servant		EPTB		Neg.					0	0	90		0	0	TRUE		FALSE	FALSE	FALSE	public
32	Female	Urban	Business/Trading		EPTB		Pos	0	1			0	0	94		0	0	TRUE		FALSE	FALSE	FALSE	public
35	Male	Urban	Business/Trading		PTB		Neg.			Positive		0	0	116		0	0	FALSE	Moderate	FALSE	TRUE	FALSE	public
18	Male	Urban	Student		PTB		Neg.			Positive		0	0	73		0	0	FALSE		FALSE	FALSE	FALSE	public
57	Male	Urban	Farmer		EPTB		Neg.					0	0	118	73	0	0	TRUE		FALSE	FALSE	FALSE	public
42	Female	Urban	Business/Trading		EPTB		Neg.					0	0	70		0	0	TRUE		FALSE	FALSE	FALSE	public
23	Male	Urban	Student		PTB		Neg.			Positive		0	0	99		0	0	FALSE	Sedentary	TRUE	FALSE	FALSE	public
21	Female	Urban	Student		PTB		Neg.			Positive		0	0	73		0	0	FALSE		FALSE	FALSE	FALSE	public
41	Male	Urban	Artisan		PTB		Neg.			Positive		0	0	107		0	0	FALSE		FALSE	FALSE	FALSE	public
40	Female	Urban	Business/Trading		EPTB		Neg.					0	0	92		0	0	TRUE		FALSE	FALSE	FALSE	public
41	Male	Urban	Business/Trading		PTB		Neg.			Positive		0	0	86		0	0	FALSE	Moderate	FALSE	TRUE	FALSE	public
56	Male	Urban	Business/Trading		PTB		Neg.			Negative		0	0	82		0	0	FALSE	Moderate	FALSE	TRUE	FALSE	public
60	Female	Urban	Business/Trading		PTB	MTB	Pos	0	1	Negative		0	0	91		0	0	FALSE		FALSE	FALSE	FALSE	public
53	Male	Urban	Artisan		PTB		Neg.			Positive	Negative	0	0	84		0	0	FALSE		FALSE	FALSE	FALSE	public
44	Male	Urban	Artisan		PTB		Neg.			Negative		0	0	80		0	0	FALSE		FALSE	FALSE	FALSE	public
60	Female	Urban	Artisan		PTB		Neg.			Negative		0	0	95		0	0	FALSE		FALSE	FALSE	FALSE	public
20	Female	Urban	Artisan		PTB		Neg.			Negative		0	0	66		0	0	FALSE		FALSE	FALSE	FALSE	public
31	Male	Urban	Artisan		PTB		Neg.			Positive	Negative	0	0	89		0	0	FALSE		FALSE	FALSE	FALSE	public
21	Male	Urban	Student		PTB		Neg.			Positive	Negative	0	0	71		0	0	FALSE		FALSE	FALSE	FALSE	public
35	Female	Urban	Artisan		PTB		Pos	0	1	Positive	Negative	0	0	77		0	0	FALSE		FALSE	FALSE	FALSE	public
38	Male	Urban	Business/Trading		PTB		Neg.			Positive	Negative	0	0	83		0	0	FALSE		FALSE	FALSE	FALSE	public
32	Male	Urban	Artisan		PTB		Neg.			Negative		0	0	104		0	0	FALSE		FALSE	FALSE	FALSE	public
51	Female	Urban	Artisan		PTB		Neg.			Negative		0	0	93		0	0	FALSE		FALSE	FALSE	FALSE	public
15	Female	Urban	Student		PTB		Neg.			Positive	Positive	0	0	102		0	0	FALSE		FALSE	FALSE	FALSE	public
76	Male	Urban	Business/Trading		PTB		Neg.			Positive	Negative	0	0	138	94	0	0	FALSE	Moderate	FALSE	TRUE	FALSE	public
42	Female	Urban	Artisan		PTB		Neg.			Positive	Positive	0	0	123	67	0	0	FALSE		FALSE	FALSE	FALSE	public
40	Male	Urban	Artisan		PTB		Neg.			Positive	Negative	0	0	89		0	0	FALSE		FALSE	FALSE	FALSE	public
36	Female	Urban	Business/Trading		PTB		Neg.			Positive	Negative	0	0	65		0	0	FALSE	Moderate	FALSE	TRUE	FALSE	public
40	Male	Urban	Others	Driver	PTB		Neg.			Positive		0	0	119		0	0	FALSE		FALSE	FALSE	FALSE	public
40	Male	Urban	Artisan		PTB		Neg.			Positive	Negative	0	0	104		0	0	FALSE		FALSE	FALSE	FALSE	public
31	Male	Urban	Artisan		PTB		Neg.			Negative		0	0	87		0	0	FALSE		FALSE	FALSE	FALSE	public
40	Female	Urban	Business/Trading		PTB		Neg.	0		Negative		0	0	91		0	0	FALSE		FALSE	FALSE	FALSE	public
32	Female	Urban	Student		PTB		Neg.			Negative		0	0	106		0	0	FALSE		FALSE	FALSE	FALSE	public
20	Female	Urban	Artisan		PTB		Neg.			Positive	Negative	0	0	123	71	0	0	FALSE		FALSE	FALSE	FALSE	public
34	Female	Urban	Artisan		PTB		Pos	0	1	Positive	Negative	0	0	116	155	1	1	FALSE		FALSE	FALSE	FALSE	public
17	Female	Urban	Student		PTB		Neg.			Negative	Negative	0	0	69		0	0	FALSE		FALSE	FALSE	FALSE	public
25	Male	Urban	Artisan		PTB		Neg.			Positive	Positive	0	0	114	84	0	0	FALSE		FALSE	FALSE	FALSE	public
69	Male	Urban	Artisan		PTB		Neg.			Positive	Negative	0	0	124		0	0	FALSE	Sedentary	TRUE	FALSE	FALSE	public
18	Female	Urban	Student		PTB		Neg.			Positive		0	0	102		0	0	FALSE		FALSE	FALSE	FALSE	public
24	Female	Urban	Artisan		PTB		Neg.			Positive		0	0	104		0	0	FALSE		FALSE	FALSE	FALSE	public
60	Male	Urban	Artisan		PTB		Neg.			Positive		0	0	113		0	0	FALSE		FALSE	FALSE	FALSE	public
18	Female	Urban	Student		PTB		Neg.			Positive	Negative	0	0	101		0	0	FALSE		FALSE	FALSE	FALSE	public
25	Female	Urban	Artisan		PTB		Neg.			Positive	Negative	0	0	82		0	0	FALSE		FALSE	FALSE	FALSE	public
16	Male	Urban	Artisan		PTB		Neg.			Positive		0	0		76	0	0	FALSE		FALSE	FALSE	FALSE	public
55	Male	Urban	Artisan		PTB		Neg.			Positive		0	0		104	0	0	FALSE	Sedentary	TRUE	FALSE	FALSE	public
29	Female	Urban	Artisan		PTB		Neg.			Positive	Negative	0	0	123	79	0	0	FALSE		FALSE	FALSE	FALSE	public
19	Male	Urban	Artisan		PTB		Pos	0	1	Positive	Negative	0	0	123	93	0	0	FALSE		FALSE	FALSE	FALSE	public
42	Male	Urban	Artisan		PTB		Neg.			Positive	Negative	0	0	123	86	0	0	FALSE		FALSE	FALSE	FALSE	public
54	Male	Urban	Artisan		PTB		Neg.			Positive	Negative	0	0	123	96	0	0	FALSE		FALSE	FALSE	FALSE	public
18	Female	Urban	Artisan		PTB		Neg.			Positive	Negative	0	0	123	86	0	0	FALSE		FALSE	FALSE	FALSE	public
19	Female	Urban	Artisan		PTB		Neg.			Positive	Negative	0	0	96	96	0	0	FALSE		FALSE	FALSE	FALSE	public
28	Female	Urban	Business/Trading		PTB		Neg.			Positive		0	0	112		0	0	FALSE		FALSE	FALSE	FALSE	public
72	Male	Urban	Artisan		PTB		Neg.			Positive		0	0	97		0	0	FALSE		FALSE	FALSE	FALSE	public
31	Male	Urban	Civil servant		PTB		Neg.			Positive		0	0	86		0	0	FALSE		FALSE	FALSE	FALSE	public
27	Male	Urban	Student		PTB		Neg.			Positive		0	0	108		0	0	FALSE		FALSE	FALSE	FALSE	public
35	Male	Urban	Student		PTB		Neg.			Positive		0	0	87		0	0	FALSE		FALSE	FALSE	FALSE	public
30	Female	Urban	Business/Trading		PTB		Pos	0	1	Negative		0	0	78		0	0	FALSE		FALSE	FALSE	FALSE	public
33	Female	Urban	Business/Trading		PTB		Neg.			Positive	Negative	0	0	85		0	0	FALSE		FALSE	FALSE	FALSE	public
43	Female	Urban	Business/Trading		PTB		Pos	0	1	Positive		0	0	121		0	0	FALSE		FALSE	FALSE	FALSE	public
52	Male	Urban	Others	Driver	PTB		Pos	0	1	Positive		1	0	95		0	0	FALSE		FALSE	FALSE	FALSE	public
18	Female	Urban	Artisan		PTB		Neg.			Negative		0	0	59		0	0	FALSE		FALSE	FALSE	FALSE	public
47	Male	Urban	Artisan		PTB		Neg.			Positive	Negative	0	0	154		0	0	FALSE		FALSE	FALSE	FALSE	public
19	Female	Urban	Artisan		PTB		Pos	0	1	Positive		0	0	96		0	0	FALSE		FALSE	FALSE	FALSE	public
41	Male	Urban	Business/Trading		PTB		Neg.			Positive		0	0	120		0	0	FALSE		FALSE	FALSE	FALSE	public
39	Male	Urban	Others	Driver	PTB		Neg.			Positive	Negative	0	0	61		0	0	FALSE	Sedentary	TRUE	FALSE	FALSE	public
40	Female	Urban	Business/Trading		PTB		Pos	0	1	Positive		0	0	71		0	0	FALSE		FALSE	FALSE	FALSE	public
35	Female	Urban	Business/Trading		PTB		Neg.			Positive	Negative	0	0	79		0	0	FALSE		FALSE	FALSE	FALSE	public
52	Male	Urban	Business/Trading		PTB		Neg.			Positive		0	0	81		0	0	FALSE		FALSE	FALSE	FALSE	public
40	Male	Urban	Artisan		PTB		Neg.			Positive	Negative	0	0	123	69	0	0	FALSE		FALSE	FALSE	FALSE	public
19	Female	Urban	Artisan		PTB		Neg.			Positive		0	0	123	92	0	0	FALSE		FALSE	FALSE	FALSE	public
43	Male	Urban	Artisan		PTB		Neg.			Positive	Negative	0	0	122		0	0	FALSE		FALSE	FALSE	FALSE	public
27	Male	Urban	Artisan		PTB		Neg.			Positive		0	0	108		0	0	FALSE	Sedentary	TRUE	FALSE	FALSE	public
76	Male	Urban	Artisan		PTB		Neg.			Positive	Negative	0	0	89		0	0	FALSE		FALSE	FALSE	FALSE	public
19	Male	Urban	Artisan		PTB		Neg.			Positive	Negative	0	0	66		0	0	FALSE		FALSE	FALSE	FALSE	public
28	Female	Urban	Artisan		PTB		Neg.			Positive		0	0	123	71	0	0	FALSE		FALSE	FALSE	FALSE	public
29	Male	Urban	Artisan		PTB		Neg.			Positive		0	0	85		0	0	FALSE		FALSE	FALSE	FALSE	public
39	Male	Urban	Artisan		PTB		Neg.			Positive		0	0	70		0	0	FALSE		FALSE	FALSE	FALSE	public
25	Male	Urban	Artisan		PTB		Neg.			Positive	Negative	0	0	123	49	0	0	FALSE	Sedentary	TRUE	FALSE	FALSE	public
50	Male	Urban	Artisan		PTB		Neg.			Positive	Positive	0	0	69	100	0	0	FALSE	Sedentary	TRUE	FALSE	FALSE	public
56	Male	Urban	Artisan		PTB		Neg.			Positive	Positive	0	0	102	100	0	0	FALSE	Sedentary	TRUE	FALSE	FALSE	public
30	Male	Urban	Artisan		PTB		Neg.			Positive	Negative	0	0	108	100	0	0	FALSE	Sedentary	TRUE	FALSE	FALSE	public
34	Male	Urban	Business/Trading		PTB		Neg.			Positive	Negative	0	0	63	100	0	0	FALSE	Moderate	TRUE	FALSE	FALSE	public
46	Male	Urban	Artisan		PTB		Pos	0	1	Positive	Negative	0	0	80	80	0	0	FALSE	Sedentary	TRUE	FALSE	FALSE	public
21	Male	Urban	Student		PTB		Neg.			Positive		0	0	123	63	0	0	FALSE	Sedentary	TRUE	FALSE	FALSE	public
51	Male	Urban	Artisan		PTB		Neg.			Positive	Negative	0	0		59	0	0	FALSE		TRUE	FALSE	FALSE	public
23	Female	Urban	Student		PTB		Neg.			Positive	Negative	0	0		69	0	0	FALSE		FALSE	FALSE	FALSE	public
53	Male	Urban	Artisan		PTB		Neg.			Positive		0	0	337	337	1	1	FALSE		FALSE	FALSE	FALSE	public
29	Male	Urban	Student		PTB		Neg.			Positive	Negative	0	0	87	87	0	0	FALSE	Sedentary	TRUE	FALSE	FALSE	public
65	Female	Urban	Business/Trading		PTB		Neg.			Negative		0	0	58	58	0	0	FALSE		FALSE	FALSE	FALSE	public
40	Male	Urban	Farmer		PTB		Neg.			Positive	Negative	0	0	62	62	0	0	FALSE	Vigorous	FALSE	FALSE	TRUE	public
55	Male	Urban	Farmer		PTB		Neg.			Positive	Negative	0	0	74	74	0	0	FALSE	Vigorous	FALSE	FALSE	TRUE	public
38	Female	Urban	Business/Trading		PTB		Neg.			Negative		0	0	99	99	0	0	FALSE	Moderate	FALSE	TRUE	FALSE	public
30	Female	Urban	Civil servant		PTB		Neg.			Negative		0	0	81	81	0	0	FALSE	Sedentary	TRUE	FALSE	FALSE	public
20	Male	Urban	Artisan		PTB		Neg.			Positive		0	0	66		0	0	FALSE		FALSE	FALSE	FALSE	public
40	Female	Urban	Civil servant		PTB		Neg.			Negative		0	0	85	85	0	0	FALSE		FALSE	FALSE	FALSE	public
45	Female	Urban	Civil servant		PTB		Neg.			Negative		0	0	93	93	0	0	FALSE		FALSE	FALSE	FALSE	public
28	Female	Urban	Business/Trading		PTB		Neg.			Negative		0	0	90	90	0	0	FALSE		FALSE	FALSE	FALSE	public
60	Female	Urban	Farmer		PTB		Neg.			Positive	Positive	0	0	86		0	0	FALSE		FALSE	FALSE	FALSE	public
20	Male	Urban	Student		PTB		Neg.			Positive		0	0	87		0	0	FALSE		FALSE	FALSE	FALSE	public
32	Male	Urban	Civil servant		PTB		Neg.			Positive	Positive	0	0	105		0	0	FALSE		FALSE	FALSE	FALSE	public
41	Male	Urban	Others	Driver	PTB		Neg.			Positive	Positive	0	0	123	84	0	0	FALSE		FALSE	FALSE	FALSE	public
40	Male	Urban	Others	Driver	PTB		Neg.			Negative		0	1	456	456	0	1	FALSE		FALSE	FALSE	FALSE	public
47	Male	Urban	Artisan		PTB		Neg.			Negative		0	0	112	88	0	0	FALSE		FALSE	FALSE	FALSE	public
62	Male	Urban	Others	Driver	PTB		Neg.			Positive	Positive	0	0	110		0	0	FALSE		FALSE	FALSE	FALSE	public
26	Male	Urban	Student		PTB		Neg.			Negative		0	0		77	0	0	FALSE		FALSE	FALSE	FALSE	public
33	Female	Urban	Business/Trading		PTB		Pos	0	1	Positive	Positive	0	0	110		0	0	FALSE		FALSE	FALSE	FALSE	public
16	Male	Urban	Student		PTB		Neg.			Positive	Positive	0	0	64		0	0	FALSE		FALSE	FALSE	FALSE	public
25	Female	Urban	Artisan		PTB		Neg.			Positive	Positive	0	0	103		0	0	FALSE		FALSE	FALSE	FALSE	public
80	Male	Urban	Artisan		PTB		Neg.			Positive	Positive	0	0		119	0	0	FALSE		FALSE	FALSE	FALSE	public
15	Male	Urban	Student		PTB		Neg.			Positive	Positive	0	0	64		0	0	FALSE		FALSE	FALSE	FALSE	public
82	Male	Urban	Farmer		PTB		Neg.			Negative	Negative	0	0	151		0	0	FALSE		FALSE	FALSE	FALSE	public
30	Male	Urban	Artisan		PTB		Pos	1	1	Positive	Positive	1	0	121		0	0	FALSE		FALSE	FALSE	FALSE	public
16	Female	Urban	Student		PTB		Neg.			Positive		0	0	78		0	0	FALSE		FALSE	FALSE	FALSE	public
52	Male	Urban	Artisan		PTB		Pos	1	1	Negative	Negative	0	0	108		0	0	FALSE		FALSE	FALSE	FALSE	public
42	Female	Urban	Farmer		PTB		Neg.			Positive	Positive	0	1		291	0	1	FALSE		FALSE	FALSE	FALSE	public
43	Female	Urban	Business/Trading		PTB		Neg.			Negative	Positive	0	1	232		0	1	FALSE		FALSE	FALSE	FALSE	public
27	Female	Urban	Civil servant		PTB		Pos	0	1	Positive	Positive	0	0		86	0	0	FALSE		FALSE	FALSE	FALSE	public
19	Male	Urban	Student		PTB		Neg.			Positive	Positive	0	0		73	0	0	FALSE		FALSE	FALSE	FALSE	public
24	Female	Urban	Student		PTB		Neg.			Positive	Positive	0	0		78	0	0	FALSE		FALSE	FALSE	FALSE	public
32	Male	Urban	Others	Driver	PTB		Neg.			Positive	Positive	0	0		80	0	0	FALSE		FALSE	FALSE	FALSE	public
54	Male	Urban	Others	Driver	PTB		Neg.			Positive	Positive	0	0		175	1	1	FALSE		FALSE	FALSE	FALSE	public
22	Male	Urban	Artisan		PTB		Neg.			Positive	Positive	0	0		86	0	0	FALSE		FALSE	FALSE	FALSE	public
66	Female	Urban	Others	House Wife	PTB		Neg.			Negative		0	1		264	0	1	FALSE		FALSE	FALSE	FALSE	public
23	Female	Urban	Farmer		PTB		Pos	0	1	Negative		0	1		256	0	1	FALSE		FALSE	FALSE	FALSE	public
61	Male	Urban	Civil servant		PTB		Neg.			Positive		0	0	123	100	0	0	FALSE		FALSE	FALSE	FALSE	public
47	Female	Urban	Business/Trading		PTB		Neg.			Positive		0	1	120	212	0	1	FALSE		FALSE	FALSE	FALSE	public
60	Female	Urban	Farmer		PTB		Neg.			Positive		0	0	76		0	0	FALSE		FALSE	FALSE	FALSE	public
36	Female	Urban	Business/Trading		PTB		Neg.			Negative		0	0	89		0	0	FALSE		FALSE	FALSE	FALSE	public
35	Female	Urban	Artisan		PTB		Neg.			Positive		0	0	113		0	0	FALSE		FALSE	FALSE	FALSE	public
41	Male	Urban	Business/Trading		PTB		Neg.			Negative		0	0	101		0	0	FALSE		FALSE	FALSE	FALSE	public
41	Female	Urban	Business/Trading		PTB		Pos	0	1	Positive		0	0	91		0	0	FALSE		FALSE	FALSE	FALSE	public
54	Female	Urban	Business/Trading		PTB		Neg.			Negative		0	0	105		0	0	FALSE		FALSE	FALSE	FALSE	public
42	Male	Urban	Business/Trading		PTB		Neg.			Positive		0	1	327	322	0	1	FALSE		FALSE	FALSE	FALSE	public
55	Male	Urban	Civil servant		PTB		Neg.			Positive		0	0	92		0	0	FALSE		FALSE	FALSE	FALSE	public
23	Female	Urban	Student		PTB		Neg.			Positive		0	0	86		0	0	FALSE		FALSE	FALSE	FALSE	public
50	Female	Urban	Civil servant		PTB		Neg.			Positive		0	0	86		0	0	FALSE		FALSE	FALSE	FALSE	public
25	Female	Urban	Business/Trading		PTB		Neg.			Positive	Negative	0	0	76		0	0	FALSE		FALSE	FALSE	FALSE	public
23	Female	Urban	Student		PTB		Neg.			Positive	Negative	0	0	58		0	0	FALSE	Sedentary	TRUE	FALSE	FALSE	public
43	Male	Urban	Business/Trading		PTB		Neg.			Positive	Negative	0	0	109		0	0	FALSE		FALSE	FALSE	FALSE	public
31	Male	Urban	Civil servant		PTB		Neg.			Positive		0	0	118		0	0	FALSE		FALSE	FALSE	FALSE	public
49	Female	Urban	Business/Trading		PTB		Neg.			Positive		0	0	140	100	0	0	FALSE		FALSE	FALSE	FALSE	public
38	Male	Urban	Artisan		PTB		Neg.			Positive		1	0	124	100	0	0	FALSE		FALSE	FALSE	FALSE	public
36	Male	Urban	Others	Driver	PTB		Neg.			Positive		1	0	92		0	0	FALSE		FALSE	FALSE	FALSE	public
32	Male	Urban	Artisan		PTB		Neg.			Positive		0	0		82	0	0	FALSE		FALSE	FALSE	FALSE	public
36	Male	Urban	Artisan		PTB		Neg.			Negative		1	0	78		0	0	FALSE		FALSE	FALSE	FALSE	public
49	Female	Urban	Business/Trading		PTB		Neg.			Positive		0	1	429		0	1	FALSE		FALSE	FALSE	FALSE	public
32	Female	Urban	Business/Trading		PTB		Neg.			Positive		0	0	28	75	0	0	FALSE		FALSE	FALSE	FALSE	public
51	Male	Urban	Others	Driver	PTB		Neg.			Positive		1	0	187	100	0	0	FALSE		FALSE	FALSE	FALSE	public
35	Female	Urban	Business/Trading		PTB		Neg.			Negative		0	0	79		0	0	FALSE		FALSE	FALSE	FALSE	public
40	Male	Urban	Business/Trading		PTB		Neg.			Negative		0	0	128	76	0	0	FALSE		FALSE	FALSE	FALSE	public
45	Male	Urban	Civil servant		PTB		Neg.			Negative		0	0	106		0	0	FALSE		FALSE	FALSE	FALSE	public
39	Female	Urban	Business/Trading		PTB		Neg.			Negative		0	0	96		0	0	FALSE		FALSE	FALSE	FALSE	public
47	Female	Urban	Business/Trading		PTB		Neg.			Negative	Positive	0	0	94		0	0	FALSE		FALSE	FALSE	FALSE	public
42	Male	Urban	Business/Trading		PTB		Neg.			Positive		0	0	133		0	0	FALSE		FALSE	FALSE	FALSE	public
19	Female	Urban	Student		PTB		Neg.			Negative		0	0	118	100	0	0	FALSE		FALSE	FALSE	FALSE	public
40	Female	Urban	Business/Trading		PTB		Neg.			Positive		0	0	95		0	0	FALSE		FALSE	FALSE	FALSE	public
25	Male	Urban	Artisan		PTB		Neg.			Negative		0	0	117	77	0	0	FALSE		FALSE	FALSE	FALSE	public
31	Male	Urban	Civil servant		PTB		Neg.			Positive	Negative	0	0	76		0	0	FALSE	Sedentary	TRUE	FALSE	FALSE	public
75	Male	Urban	Civil servant		PTB		Neg.			Positive	Negative	0	0	89		0	0	FALSE	Sedentary	TRUE	FALSE	FALSE	public
25	Male	Urban	Artisan		PTB		Neg.			Negative		0	0	119	91	0	0	FALSE	Sedentary	TRUE	FALSE	FALSE	public
75	Male	Urban	Civil servant		PTB		Neg.			Positive		0	0	123	136	1	1	FALSE		FALSE	FALSE	FALSE	public
59	Male	Urban	Others	Driver	PTB		Neg.			Positive	Negative	0	0	92		0	0	FALSE		FALSE	FALSE	FALSE	public
21	Male	Urban	Student		PTB		Neg.			Positive	Positive	0	0	94		0	0	FALSE	Sedentary	TRUE	FALSE	FALSE	public
45	Male	Urban	Others	Driver	PTB		Neg.			Negative		0	0		64	0	0	FALSE		FALSE	FALSE	FALSE	public
29	Female	Urban	Others	Driver	PTB		Neg.			Positive		0	0		42	0	0	FALSE		FALSE	FALSE	FALSE	public
35	Female	Urban	Business/Trading		PTB		Neg.			Positive	Negative	0	0		78	0	0	FALSE	Moderate	FALSE	TRUE	FALSE	public
25	Male	Urban	Artisan		PTB	6mth	Neg.			Negative		0	0	79		0	0	FALSE		FALSE	FALSE	FALSE	public
34	Male	Urban	Others	Driver	PTB	5mth	Neg.			Positive	Negative	0	0	111	59	0	0	FALSE		FALSE	FALSE	FALSE	public
35	Male	Urban	Business/Trading		PTB		Neg.			Positive	Negative	0	0	88		0	0	FALSE		FALSE	FALSE	FALSE	public
72	Male	Urban	Business/Trading		PTB		Neg.			Positive	Positive	0	0	96		0	0	FALSE		FALSE	FALSE	FALSE	public
27	Female	Urban	Business/Trading		PTB		Neg.			Positive	Negative	0	0	102		0	0	FALSE		FALSE	FALSE	FALSE	public
19	Male	Urban	Student		PTB		Neg.			Positive	Negative	0	0	73		0	0	FALSE	Sedentary	TRUE	FALSE	FALSE	public
45	Male	Urban	Business/Trading		PTB		Neg.			Negative		0	0	119	81	0	0	FALSE	Moderate	FALSE	TRUE	FALSE	public
30	Male	Rural	Artisan		PTB		Pos	1	1	Positive		1	0	110	100	0	0	FALSE		FALSE	FALSE	FALSE	private
30	Male	Rural	Farmer		PTB		Neg.			Positive		1	1	190	130	0	1	FALSE	Vigorous	FALSE	FALSE	TRUE	private
52	Male	Rural	Farmer		PTB		Neg.			Positive		0	0	113	89	0	0	FALSE	Vigorous	FALSE	FALSE	TRUE	private
37	Female	Urban	Artisan		PTB		Neg.			Positive	Negative	0	0	122	100	0	0	FALSE	Sedentary	TRUE	FALSE	TRUE	private
70	Female	Rural	Farmer		PTB		Neg.			Positive	Negative	0	0	116	103	0	0	FALSE	Vigorous	FALSE	FALSE	TRUE	private
76	Female	Rural	Farmer		PTB		Neg.			Positive	Negative	0	0	112	98	0	0	FALSE	Vigorous	FALSE	FALSE	TRUE	private
33	Male	Rural	Artisan		PTB		Pos	1	1	Positive		1	0	600	335	1	1	FALSE	Sedentary	TRUE	FALSE	FALSE	private
76	Female	Rural	Artisan		PTB		Neg.			Positive	Negative	0	0	83		0	0	FALSE	Sedentary	TRUE	FALSE	FALSE	private
65	Female	Rural	Artisan		PTB		Pos	0	1	Positive		0	1	143	108	0	1	FALSE	Sedentary	TRUE	FALSE	FALSE	private
30	Female	Rural	Artisan		PTB		Pos	1	1	Positive	Negative	0	0	91		0	0	FALSE	Sedentary	TRUE	FALSE	FALSE	private
20	Male	Rural	Artisan		PTB		Pos			Positive	Negative	1	0	182	100	0	0	FALSE	Sedentary	TRUE	FALSE	FALSE	private
30	Female	Rural	Farmer		PTB		Pos	1	1	Positive		0	0	128	100	0	0	FALSE	Vigorous	FALSE	FALSE	TRUE	private
52	Male	Rural	Farmer		PTB		Neg.			Positive	Negative	0	0	118	100	0	0	FALSE	Vigorous	FALSE	FALSE	TRUE	private
41	Male	Rural	Farmer		PTB		Pos			Positive	Negative	1	0	89		0	0	FALSE	Vigorous	FALSE	FALSE	TRUE	private
37	Female	Rural	Farmer		PTB		Neg.			Positive	Negative	0	0	5		0	0	FALSE	Vigorous	FALSE	FALSE	TRUE	private
35	Female	Rural	Farmer		PTB		Pos	1	1	Positive	Negative	0	0	101		0	0	FALSE	Vigorous	FALSE	FALSE	TRUE	private
70	Female	Rural	Farmer		PTB		Neg.			Positive	Positive	0	0	76		0	0	FALSE	Vigorous	FALSE	FALSE	TRUE	private
35	Male	Rural	Farmer		PTB		Neg.			Positive	Negative	0	1	134	128	0	1	FALSE	Vigorous	FALSE	FALSE	TRUE	private
45	Female	Rural	Farmer		PTB		Neg.			Positive	Negative	0	0	345	280	1	1	FALSE	Vigorous	FALSE	FALSE	TRUE	private
45	Female	Urban	Artisan		PTB		Neg.			Positive	Negative	0	0		349	1	1	FALSE	Sedentary	TRUE	FALSE	FALSE	private
61	Male	Rural	Artisan		PTB		Pos	1	1	Positive	Positive	0	0	79		0	0	FALSE		FALSE	FALSE	FALSE	private
55	Male	Rural	Artisan		PTB		Pos	1	1	Positive	Negative	0	0	128	100	0	0	FALSE	Sedentary	TRUE	FALSE	FALSE	private
40	Male	Rural	Artisan		PTB		Neg.			Positive	Negative	1	0	355	280	1	1	FALSE	Sedentary	TRUE	FALSE	FALSE	private
51	Male	Rural	Artisan		PTB		Neg.			Positive	Negative	0	0	108		0	0	FALSE	Sedentary	TRUE	FALSE	FALSE	private
40	Male	Rural	Artisan		PTB		Neg.			Positive	Positive	0	0	115	100	0	0	FALSE	Sedentary	FALSE	FALSE	FALSE	private
30	Female	Rural	Artisan		PTB		Neg.			Positive	Negative	0	0	98		0	0	FALSE	Sedentary	TRUE	FALSE	FALSE	private
18	Female	Rural	Student		PTB		Neg.			Positive	Negative	0	0	122	79	0	0	FALSE	Sedentary	TRUE	FALSE	FALSE	private
36	Female	Rural	Artisan		PTB		Neg.			Positive	Negative	0	0	113	69	0	0	FALSE	Sedentary	TRUE	FALSE	FALSE	private
65	Male	Rural	Artisan		PTB		Neg.			Positive	Negative	0	0	143	110	0	0	FALSE	Sedentary	TRUE	FALSE	FALSE	private
34	Female	Rural	Artisan		PTB		Neg.			Positive		0	0	107		0	0	FALSE	Sedentary	FALSE	FALSE	FALSE	private
42	Male	Rural	Artisan		PTB		Pos	1	1	Positive		0	0	136	167	1	1	FALSE	Sedentary	TRUE	FALSE	FALSE	private
18	Male	Rural	Student		PTB		Pos	1	1	Positive	Negative	0	0		83	0	0	FALSE		FALSE	FALSE	FALSE	private
75	Male	Rural	Artisan		PTB		Neg.			Positive	Negative	0	0	133	131	1	1	FALSE		FALSE	FALSE	FALSE	private
40	Male	Rural	Artisan		PTB		Neg.			Negative		1	0	137	133	1	1	FALSE		FALSE	FALSE	FALSE	private
32	Female	Rural	Artisan		PTB		Pos	1	1	Positive	Negative	0	0	121	100	1	1	FALSE		FALSE	FALSE	FALSE	private
16	Female	Rural	Student		PTB		Pos	1	1	Positive	Positive	0	0	98		0	0	FALSE		FALSE	FALSE	FALSE	private
51	Male	Urban	Artisan		PTB		Neg.			Positive	Positive	0	0	127	106	0	0	FALSE		FALSE	FALSE	FALSE	private
30	Male	Rural	Artisan		PTB		Neg.			Positive	Negative	0	1	119	134	0	1	FALSE	Sedentary	TRUE	FALSE	FALSE	private
27	Male	Rural	Artisan		PTB		Neg.			Positive	Negative	0	0	139	190	1	1	FALSE		FALSE	FALSE	FALSE	private
20	Male	Rural	Artisan		PTB		Neg.			Positive	Negative	0	0	139	190	1	1	FALSE		FALSE	FALSE	FALSE	private
40	Male	Rural	Artisan		PTB		Pos	1	1	Positive	Negative	0	0	139	96	0	0	FALSE		FALSE	FALSE	FALSE	private
21	Male	Rural	Artisan		PTB		Neg.			Positive	Negative	0	0	127	92	0	0	FALSE		FALSE	FALSE	FALSE	private
35	Male	Rural	Artisan		PTB		Neg.			Positive	Negative	0	0	111	102	0	0	FALSE		FALSE	FALSE	FALSE	private
20	Male	Rural	Artisan		PTB		Neg.			Positive	Negative	1	0	134	92	0	0	FALSE		FALSE	FALSE	FALSE	private
35	Female	Rural	Artisan		PTB		Neg.			Positive	Negative	0	1	184	114	0	1	FALSE		FALSE	FALSE	FALSE	private
35	Female	Rural	Artisan		PTB		Pos	1	1	Positive	Negative	0	0	166	87	0	0	FALSE		FALSE	FALSE	FALSE	private
24	Female	Rural	Artisan		PTB		Neg.			Positive	Negative	0	0	222	107	0	0	FALSE		FALSE	FALSE	FALSE	private
25	Female	Rural	Artisan		PTB		Pos	1	1	Positive	Negative	0	0	134	121	0	0	FALSE		FALSE	FALSE	FALSE	private
27	Male	Rural	Artisan		PTB		Neg.			Positive	Negative	0	1		101	0	1	FALSE		FALSE	FALSE	FALSE	private
90	Male	Rural	Artisan		PTB		Neg.			Positive	Negative	0	1		119	0	1	FALSE	Sedentary	TRUE	FALSE	FALSE	private
35	Male	Urban	Artisan		PTB		Neg.			Positive	Negative	1	0		88	0	0	FALSE	Sedentary	TRUE	FALSE	FALSE	private
37	Female	Rural	Artisan		PTB		Pos	1	1	Positive	Negative	0	1		111	0	1	FALSE	Sedentary	TRUE	FALSE	FALSE	private
43	Male	Rural	Civil servant		PTB		Neg.			Positive	Negative	0	1		152	0	1	FALSE	Sedentary	TRUE	FALSE	FALSE	private
41	Male	Rural	Civil servant		PTB		Neg.			Positive	Negative	0	1		174	0	1	FALSE	Sedentary	TRUE	FALSE	FALSE	private
35	Male	Rural	Farmer		PTB		Neg.			Positive	Negative	0	1		174	0	1	FALSE	Vigorous	FALSE	FALSE	TRUE	private
21	Male	Rural	Farmer		PTB		Neg.			Positive	Negative	1	0	134	75	0	0	FALSE	Vigorous	FALSE	FALSE	TRUE	private
35	Male	Rural	Farmer		PTB		Neg.			Positive	Negative	0	1	384	347	0	1	FALSE	Vigorous	FALSE	FALSE	TRUE	private
45	Female	Rural	Farmer		PTB		Neg.			Positive	Negative	0	0	120	100	0	0	FALSE	Vigorous	FALSE	FALSE	TRUE	private
47	Male	Rural	Farmer		PTB		Neg.			Positive	Negative	0	1	307	148	0	1	FALSE	Vigorous	FALSE	FALSE	TRUE	private
31	Male	Rural	Farmer		PTB		Neg.			Positive	Negative	0	0	115	91	0	0	FALSE	Vigorous	FALSE	FALSE	FALSE	private
43	Male	Rural	Farmer		PTB		Pos	1	1	Positive	Negative	0	0	129	89	0	0	FALSE	Vigorous	FALSE	FALSE	TRUE	private
18	Female	Rural	Farmer		PTB		Neg.			Positive	Positive	0	0		85	0	0	FALSE	Vigorous	FALSE	FALSE	TRUE	private
36	Female	Rural	Student		PTB		Neg.			Positive	Positive	0	0	113	90	0	0	FALSE	Sedentary	TRUE	FALSE	FALSE	private
65	Male	Rural	Farmer		PTB		Neg.			Positive	Positive	1	0	133	120	0	0	FALSE	Vigorous	FALSE	FALSE	TRUE	private
72	Female	Rural	Farmer		PTB		Neg.			Positive	Negative	0	0	137	106	0	0	FALSE	Vigorous	FALSE	FALSE	TRUE	private
35	Male	Rural	Farmer		PTB		Neg.			Positive	Negative	0	0		223	1	1	FALSE	Vigorous	FALSE	FALSE	TRUE	private
30	Male	Rural	Farmer		PTB		Neg.			Positive	Negative	0	0	95	100	0	0	FALSE	Vigorous	FALSE	FALSE	TRUE	private
55	Female	Rural	Farmer		PTB		Neg.			Positive	Negative	0	1	388	285	0	1	FALSE	Vigorous	FALSE	FALSE	TRUE	private
48	Male	Rural	Artisan		PTB		Neg.			Positive	Negative	0	0	90		0	0	FALSE	Sedentary	TRUE	FALSE	FALSE	private
32	Male	Rural	Civil servant		PTB		Neg.			Positive	Negative	1	0	97		0	0	FALSE	Sedentary	TRUE	FALSE	FALSE	private
40	Male	Rural	Farmer		PTB		Neg.			Positive		1	0	143	110	0	0	FALSE	Vigorous	FALSE	FALSE	TRUE	private
44	Male	Rural	Farmer		PTB		Neg.			Positive		0	1	125	108	0	1	FALSE	Vigorous	FALSE	FALSE	TRUE	private
70	Female	Rural	Others	House Wife	PTB		Neg.			Positive		0	0	131	100	0	0	FALSE	Sedentary	TRUE	FALSE	FALSE	private
35	Female	Rural	Others	HouseWife	PTB		Neg.			Positive		0	0	150	130	1	1	FALSE		FALSE	FALSE	FALSE	private
60	Male	Rural	Farmer		PTB		Neg.			Positive		1	0	110	94	0	0	FALSE		FALSE	FALSE	FALSE	private
50	Male	Rural	Farmer		PTB		Neg.			Positive		1	0		93	0	0	FALSE		FALSE	FALSE	FALSE	private
20	Female	Rural	Student		PTB		Neg.			Positive		0	0	102		0	0	FALSE		FALSE	FALSE	FALSE	private
24	Male	Urban	Student		PTB		Neg.			Positive		0	0	176	155	1	1	FALSE	Sedentary	TRUE	FALSE	FALSE	private
45	Male	Rural	Artisan		PTB		Neg.			Positive		0	1	122	115	0	1	FALSE	Sedentary	TRUE	FALSE	FALSE	private
36	Male	Rural	Civil servant		PTB		Neg.			Positive		1	0	140	105	0	0	FALSE		FALSE	FALSE	FALSE	private
45	Male	Rural	Farmer		PTB		Neg.			Positive	Negative	1	0	140	98	0	0	FALSE		FALSE	FALSE	FALSE	private
30	Male	Rural	Artisan		PTB		Neg.			Positive	Negative	1	0	112	108	0	0	FALSE		FALSE	FALSE	FALSE	private
28	Female	Rural	Farmer		PTB		Neg.			Positive	Negative	0	0	120	110	0	0	FALSE		FALSE	FALSE	FALSE	private
75	Male	Urban	Farmer		PTB		Neg.			Positive	Negative	0	0		80	0	0	FALSE		FALSE	FALSE	FALSE	private
20	Male	Rural	Student		PTB		Neg.			Positive	Negative	0	0		99	0	0	FALSE	Sedentary	TRUE	FALSE	FALSE	private
35	Female	Rural	Others	House Wife	PTB		Pos	1	1	Positive	Negative	0	0		118	0	0	FALSE	Sedentary	TRUE	FALSE	FALSE	private
40	Male	Rural	Farmer		PTB		Neg.			Positive	Positive	1	0		104	0	0	FALSE	Vigorous	FALSE	FALSE	TRUE	private
30	Female	Rural	Farmer		PTB		Pos	1	1	Positive	Negative	0	0		142	1	1	FALSE	Vigorous	FALSE	FALSE	TRUE	private
60	Female	Rural	Others	House Wife	PTB		Pos	1	1	Positive	Negative	0	0		110	0	0	FALSE	Sedentary	TRUE	FALSE	FALSE	private
34	Male	Rural	Farmer		PTB		Neg.			Positive	Positive	0	0	110		0	0	FALSE	Vigorous	FALSE	FALSE	TRUE	private
48	Male	Rural	Artisan		PTB		Neg.			Positive	Positive	1	0	106		0	0	FALSE	Sedentary	TRUE	FALSE	FALSE	private
51	Male	Urban	Civil servant		PTB		Neg.			Positive	Negative	1	0	115	30	0	0	FALSE	Sedentary	TRUE	FALSE	FALSE	private
52	Male	Rural	Farmer		PTB		Neg.			Positive	Negative	0	0	122	99	0	0	FALSE	Vigorous	FALSE	FALSE	TRUE	private
38	Male	Rural	Student		PTB		Neg.			Positive		0	0	162	110	0	0	FALSE	Sedentary	TRUE	FALSE	FALSE	private
33	Female	Rural	Farmer		PTB		Pos	1	1	Positive		0	0	100		0	0	FALSE	Vigorous	FALSE	FALSE	TRUE	private
35	Male	Rural	Others	Driver	PTB		Neg.			Positive	Positive	0	0	68		0	0	FALSE	Sedentary	TRUE	FALSE	FALSE	private
41	Male	Urban	Farmer		PTB		Pos	1	1	Positive		0	0	142	111	0	0	FALSE	Vigorous	FALSE	FALSE	TRUE	private
48	Male	Rural	Farmer		PTB		Neg.			Positive	Negative	0	0	96		0	0	FALSE	Vigorous	FALSE	FALSE	TRUE	private
32	Female	Rural	Farmer		PTB		Neg.			Positive	Negative	0	0	154	126	1	1	FALSE	Vigorous	FALSE	FALSE	TRUE	private
23	Female	Rural	Student		PTB		Neg.			Positive	Negative	0	0	91		0	0	FALSE		TRUE	FALSE	FALSE	private
51	Male	Rural	Farmer		PTB		Pos	1	1	Positive	Negative	0	0	140	130	1	1	FALSE	Vigorous	FALSE	FALSE	TRUE	private
34	Male	Rural	Farmer		PTB		Neg.			Positive	Negative	0	0	110	89	0	0	FALSE	Vigorous	FALSE	FALSE	TRUE	private
25	Male	Rural	Farmer		PTB		Neg.			Positive	Negative	0	0	100		0	0	FALSE	Vigorous	FALSE	FALSE	TRUE	private
32	Male	Rural	Farmer		PTB		Neg.			Positive	Negative	1	0		112	0	0	FALSE	Vigorous	FALSE	FALSE	TRUE	private
49	Male	Rural	Farmer		PTB		Neg.			Positive	Negative	1	0	85		0	0	FALSE	Vigorous	FALSE	FALSE	TRUE	private
39	Male	Rural	Civil servant		PTB		Pos	1	1	Positive	Negative	0	0	99		0	0	FALSE	Sedentary	TRUE	FALSE	FALSE	private
45	Female	Rural	Farmer		PTB		Neg.			Positive	Negative	0	0		121	0	0	FALSE	Vigorous	FALSE	FALSE	TRUE	private
35	Female	Rural	Others	House Wife	PTB		Neg.			Positive	Negative	1	0	136	80	0	0	FALSE	Sedentary	TRUE	FALSE	FALSE	private
33	Female	Rural	Farmer		PTB		Neg.			Positive	Negative	0	0	125	93	0	0	FALSE	Vigorous	FALSE	FALSE	TRUE	private
30	Male	Rural	Farmer		PTB		Neg.			Positive	Positive	0	1	127	110	0	1	FALSE		FALSE	FALSE	FALSE	private
30	Female	Rural	Student		PTB		Pos	1	1	Positive	Negative	0	0	102		0	0	FALSE		FALSE	FALSE	FALSE	private
67	Male	Rural	Farmer		PTB		Neg.			Negative	Negative	0	0		184	0	0	FALSE		FALSE	FALSE	FALSE	private
32	Male	Rural	Business/Trading		PTB		Neg.	1	1	Negative	Negative	0	1		142	0	1	FALSE		FALSE	FALSE	FALSE	private
60	Male	Rural	Farmer		PTB		Neg.			Positive	Negative	0	0		139	1	1	FALSE		FALSE	FALSE	FALSE	private
75	Female	Rural	Farmer		PTB		Neg.			Positive	Negative	0	0	121	100	0	0	FALSE	Vigorous	FALSE	FALSE	TRUE	private
65	Male	Rural	Farmer		PTB		Pos	1	1	Positive	Negative	0	0		158	0	0	FALSE	Vigorous	FALSE	FALSE	TRUE	private
42	Male	Rural	Civil servant		PTB		Neg.			Positive	Negative	0	0	125	93	0	0	FALSE	Sedentary	TRUE	FALSE	FALSE	private
47	Male	Rural	Farmer		PTB		Neg.			Positive	Negative	0	0	121	100	0	0	FALSE	Vigorous	FALSE	FALSE	TRUE	private
27	Female	Rural	Student		PTB		Pos	1	1	Positive	Negative	0	0		156	0	0	FALSE	Sedentary	FALSE	FALSE	TRUE	private
51	Male	Rural	Farmer		PTB		Neg.			Negative		0	0	91		0	0	FALSE	Sedentary	FALSE	FALSE	TRUE	private
65	Female	Rural	Artisan		PTB		Neg.			Negative		0	0	76		0	0	FALSE		FALSE	FALSE	FALSE	private
30	Female	Rural	Artisan		PTB		Pos	1	1	Positive		0	0	104		0	0	FALSE	Sedentary	TRUE	FALSE	FALSE	private
32	Male	Rural	Artisan		EPTB		Neg.					1	0		103	0	0	TRUE	Sedentary	TRUE	FALSE	FALSE	private
62	Male	Rural	Artisan		EPTB		Neg.					0	1	133		0	1	TRUE	Sedentary	TRUE	FALSE	FALSE	private
35	Male	Rural	Artisan		PTB		Pos	1	1	Positive		0	0	106		0	0	FALSE	Sedentary	TRUE	FALSE	FALSE	private
31	Male	Rural	Artisan		PTB		Neg.			Positive		0	0	146	130	0	0	FALSE	Sedentary	TRUE	FALSE	FALSE	private
32	Male	Rural	Artisan		EPTB		Neg.					0	0	103		0	0	TRUE	Sedentary	TRUE	FALSE	FALSE	private
34	Male	Rural	Artisan		PTB		Neg.			Positive		1	0	98		0	0	FALSE	Sedentary	TRUE	FALSE	FALSE	private
39	Female	Rural	Artisan		PTB		Neg.			Positive		0	0	78		0	0	FALSE	Sedentary	TRUE	FALSE	FALSE	private
24	Male	Rural	Artisan		PTB		Pos	1	1	Positive		0	0	113	100	0	0	FALSE		FALSE	FALSE	FALSE	private
23	Male	Rural	Artisan		PTB		Pos	1	1	Positive		0	0		97	0	0	FALSE	Sedentary	TRUE	FALSE	FALSE	private
33	Female	Rural	Artisan		PTB		Pos	1	1	Positive		0	0	98		0	0	FALSE	Sedentary	TRUE	FALSE	FALSE	private
51	Male	Urban	Artisan		PTB		Neg.			Positive		0	0	118	106	0	0	FALSE	Sedentary	TRUE	FALSE	FALSE	private
65	Female	Rural	Artisan		PTB		Neg.			Positive		0	0	125	100	0	0	FALSE		TRUE	FALSE	FALSE	private
36	Female	Rural	Artisan		PTB		Pos	1	1	Positive		0	0		70	0	0	FALSE	Sedentary	TRUE	FALSE	FALSE	private
25	Female	Rural	Student		PTB		Pos	1	1	Positive		0	1	108		0	1	FALSE	Sedentary	TRUE	FALSE	FALSE	private
30	Male	Rural	Artisan		PTB		Pos	1	1	Positive	Positive	1	0	110	100	0	0	FALSE	Sedentary	TRUE	FALSE	FALSE	private
65	Female	Rural	Artisan		EPTB		Neg.					0	0	97		0	0	TRUE	Sedentary	TRUE	FALSE	FALSE	private
40	Male	Rural	Artisan		PTB		Neg.			Positive		0	1	137	110	0	1	FALSE	Sedentary	TRUE	FALSE	FALSE	private
48	Male	Rural	Artisan		PTB		Pos	1	1	Positive		0	0	121	100	0	0	FALSE	Sedentary	TRUE	FALSE	FALSE	private
30	Female	Rural	Artisan		PTB		Pos	1	1	Positive		0	0	102		0	0	FALSE	Sedentary	TRUE	FALSE	FALSE	private
16	Female	Rural	Student		PTB		Neg.			Positive		0	0	101		0	0	FALSE	Sedentary	TRUE	FALSE	FALSE	private
31	Male	Rural	Artisan		PTB		Neg.			Positive		1	0	106		0	0	FALSE	Sedentary	TRUE	FALSE	FALSE	private
40	Male	Rural	Artisan		PTB		Pos	1	1	Positive		0	0	100		0	0	FALSE	Sedentary	TRUE	FALSE	FALSE	private
35	Male	Rural	Artisan		EPTB		Neg.					0	0	108		0	0	TRUE	Sedentary	TRUE	FALSE	FALSE	private
27	Male	Rural	Artisan		EPTB		Neg.					0	0	117	98	0	0	TRUE	Sedentary	TRUE	FALSE	FALSE	private
52	Male	Rural	Artisan		PTB		Neg.			Positive		0	0	134	94	0	0	FALSE	Sedentary	TRUE	FALSE	FALSE	private
18	Male	Rural	Student		EPTB		Neg.					0	0	134	92	0	0	TRUE	Sedentary	TRUE	FALSE	FALSE	private
29	Male	Rural	Artisan		EPTB		Neg.					0	1		101	0	1	TRUE	Sedentary	TRUE	FALSE	FALSE	private
23	Male	Rural	Artisan		PTB		Neg.			Positive		0	0		121	0	0	FALSE	Sedentary	TRUE	FALSE	FALSE	private
35	Female	Rural	Artisan		PTB		Neg.			Positive		0	1		100	0	1	FALSE	Sedentary	TRUE	FALSE	FALSE	private
34	Male	Rural	Artisan		EPTB		Neg.					0	0	86		0	0	TRUE	Sedentary	TRUE	FALSE	FALSE	private
35	Male	Rural	Farmer		PTB		Neg.			Positive		0	0	111		0	0	FALSE	Vigorous	FALSE	FALSE	TRUE	private
40	Male	Rural	Artisan		PTB		Pos	1	1	Negative		0	0	110		0	0	FALSE		FALSE	FALSE	FALSE	private
30	Male	Rural	Artisan		PTB		Neg.			Negative		0	0	96		0	0	FALSE		FALSE	FALSE	FALSE	private
32	Male	Rural	Artisan		EPTB		Neg.					0	0	92		0	0	TRUE		FALSE	FALSE	FALSE	private
35	Male	Urban	Artisan		PTB		Pos			Positive		1	0	100		0	0	FALSE		FALSE	FALSE	FALSE	private
90	Male	Rural	Artisan		PTB		Neg.			Positive		0	1	100		0	1	FALSE		FALSE	FALSE	FALSE	private
43	Male	Rural	Artisan		PTB		Pos	1	1	Negative		0	1		152	0	1	FALSE		FALSE	FALSE	FALSE	private
35	Male	Rural	Artisan		PTB		Neg.			Positive		0	0	152	128	1	1	FALSE		FALSE	FALSE	FALSE	private
38	Male	Rural	Artisan		PTB		Neg.			Positive		0	1	384	347	0	1	FALSE		FALSE	FALSE	FALSE	private
40	Male	Rural	Artisan		PTB		Pos	1	1	Negative		0	0	89		0	0	FALSE		FALSE	FALSE	FALSE	private
43	Male	Rural	Artisan		PTB		Pos	1	1	Positive		0	0	129	89	0	0	FALSE		FALSE	FALSE	FALSE	private
47	Male	Rural	Artisan		PTB		Neg.			Negative		0	0		174	1	1	FALSE		FALSE	FALSE	FALSE	private
37	Female	Rural	Artisan		PTB		Pos	1	1	Negative		0	1		111	0	1	FALSE		FALSE	FALSE	FALSE	private
24	Female	Rural	Artisan		PTB		Neg.			Negative		0	0	222	107	0	0	FALSE		FALSE	FALSE	FALSE	private
50	Female	Rural	Artisan		PTB		Neg.			Positive		0	0	64		0	0	FALSE		FALSE	FALSE	FALSE	private
35	Female	Rural	Artisan		PTB		Pos	1	1	Negative		0	0	166	87	0	0	FALSE		FALSE	FALSE	FALSE	private
33	Male	Rural	Artisan		PTB		Pos	1	1	Negative		0	0	120	100	0	0	FALSE		FALSE	FALSE	FALSE	private
65	Female	Rural	Artisan		PTB		Pos	1	1	Negative		0	0	134	121	0	0	FALSE		FALSE	FALSE	FALSE	private
55	Female	Urban	Artisan		PTB		Neg.			Negative		0	0	138	101	0	0	FALSE		FALSE	FALSE	FALSE	private
35	Female	Rural	Artisan		PTB		Pos	1	1	Negative		0	0	99		0	0	FALSE		FALSE	FALSE	FALSE	private
80	Female	Rural	Artisan		PTB		Neg.			Negative		0	0	89		0	0	FALSE		FALSE	FALSE	FALSE	private
45	Female	Rural	Artisan		PTB		Neg.			Positive	Positive	0	0	109		0	0	FALSE		FALSE	FALSE	FALSE	private
37	Female	Rural	Artisan		PTB		Neg.			Negative	Negative	0	0	139		0	0	FALSE		FALSE	FALSE	FALSE	private
36	Female	Rural	Artisan		PTB		Neg.			Positive	Positive	0	0	113	90	0	0	FALSE		FALSE	FALSE	FALSE	private
31	Male	Rural	Artisan		PTB		Neg.			Positive	Negative	0	0	123	115	0	0	FALSE		FALSE	FALSE	FALSE	private
47	Male	Rural	Artisan		PTB		Neg.			Negative	Negative	0	0	185	160	0	0	FALSE		FALSE	FALSE	FALSE	private
73	Male	Rural	Artisan		PTB		Neg.			Positive		0	0	90		0	0	FALSE	Sedentary	TRUE	FALSE	FALSE	private
65	Male	Rural	Artisan		PTB		Neg.			Positive		1	0	139	120	0	0	FALSE		FALSE	FALSE	FALSE	private
65	Female	Rural	Artisan		PTB		Neg.			Negative		0	0	82		0	0	FALSE		FALSE	FALSE	FALSE	private
31	Female	Rural	Artisan		PTB		Neg.			Negative		0	0	160	137	1	1	FALSE		FALSE	FALSE	FALSE	private
21	Male	Rural	Student		PTB		Neg.			Positive		0	0	134	75	0	0	FALSE	Sedentary	TRUE	FALSE	FALSE	private
18	Female	Rural	Student		PTB		Neg.			Positive		0	0		85	0	0	FALSE	Sedentary	TRUE	FALSE	FALSE	private
28	Male	Rural	Artisan		PTB		Pos			Positive		0	0	280	176	1	1	FALSE	Sedentary	TRUE	FALSE	FALSE	private
72	Female	Rural	Artisan		PTB		Neg.			Negative		0	0	137	16	0	0	FALSE	Sedentary	TRUE	FALSE	FALSE	private
55	Female	Rural	Artisan		PTB		Neg.			Negative		0	1	388	285	0	1	FALSE	Sedentary	TRUE	FALSE	FALSE	private
30	Female	Rural	Artisan		PTB		Neg.			Positive		0	0		100	0	0	FALSE	Sedentary	TRUE	FALSE	FALSE	private
40	Female	Rural	Artisan		PTB		Pos	1	1	Positive	Negative	0	0		102	0	0	FALSE	Sedentary	TRUE	FALSE	FALSE	private
37	Male	Rural	Artisan		PTB		Neg.			Positive	Positive	0	0		223	1	1	FALSE	Sedentary	TRUE	FALSE	FALSE	private
63	Male	Rural	Artisan		PTB		Neg.			Negative		0	0	99		0	0	FALSE	Sedentary	TRUE	FALSE	FALSE	private
25	Female	Rural	Artisan		PTB		Pos	1	1	Positive	Negative	0	0	125	100	0	0	FALSE	Sedentary	TRUE	FALSE	FALSE	private
32	Male	Rural	Artisan		PTB		Neg.			Positive	Positive	0	0	115	100	0	0	FALSE	Sedentary	TRUE	FALSE	FALSE	private
45	Male	Rural	Artisan		PTB		Neg.			Positive	Positive	1	0	98		0	0	FALSE	Sedentary	TRUE	FALSE	FALSE	private
48	Male	Rural	Artisan		PTB		Neg.			Positive	Negative	0	0	90		0	0	FALSE	Sedentary	TRUE	FALSE	FALSE	private
27	Female	Rural	Artisan		PTB		Pos	1	1	Positive	Negative	0	0	70		0	0	FALSE	Sedentary	TRUE	FALSE	FALSE	private
56	Male	Rural	Artisan		PTB		Neg.			Positive		0	0	201	148	1	1	FALSE	Sedentary	TRUE	FALSE	FALSE	private
75	Male	Rural	Artisan		PTB		Neg.			Positive		0	1	143	125	0	1	FALSE		FALSE	FALSE	FALSE	private
45	Male	Rural	Artisan		PTB		Pos	1	1	Negative		1	0		115	0	0	FALSE		FALSE	FALSE	FALSE	private
85	Male	Rural	Farmer		EPTB		Neg.					1	0	147	127	1	1	TRUE	Vigorous	FALSE	FALSE	TRUE	private
36	Male	Rural	Artisan		PTB		Neg.			Positive		1	0	140	105	0	0	FALSE		FALSE	FALSE	FALSE	private
29	Male	Rural	Artisan		PTB		Neg.			Positive		1	0	112	108	0	0	FALSE		FALSE	FALSE	FALSE	private
35	Female	Urban	Civil servant		PTB		Pos	1	1	Positive		0	0		100	0	0	FALSE		FALSE	FALSE	FALSE	private
21	Male	Urban	Student		PTB		Neg.			Negative		0	0		99	0	0	FALSE		FALSE	FALSE	FALSE	private
52	Male	Rural	Artisan		PTB		Neg.			Positive		0	0		80	0	0	FALSE		FALSE	FALSE	FALSE	private
45	Male	Rural	Artisan		PTB		Neg.			Positive		0	0	140	98	0	0	FALSE		FALSE	FALSE	FALSE	private
66	Male	Rural	Artisan		PTB		Neg.			Negative		0	0		116	1	1	FALSE		FALSE	FALSE	FALSE	private
38	Male	Rural	Artisan		PTB		Neg.			Negative		0	0	122	99	0	0	FALSE		FALSE	FALSE	FALSE	private
36	Female	Rural	Artisan		PTB		Neg.			Positive		0	0	120	110	0	0	FALSE		FALSE	FALSE	FALSE	private
32	Female	Rural	Artisan		PTB		Pos	1	1	Positive		0	0		142	0	0	FALSE		FALSE	FALSE	FALSE	private
32	Male	Rural	Artisan		PTB		Neg.			Positive		0	1	127	110	0	1	FALSE		FALSE	FALSE	FALSE	private
40	Male	Rural	Artisan		PTB		Neg.			Positive		1	0		104	0	0	FALSE		FALSE	FALSE	FALSE	private
40	Female	Rural	Artisan		PTB		Pos	1	1	Negative		0	0	84		0	0	FALSE		FALSE	FALSE	FALSE	private
45	Male	Urban	Artisan		PTB		Pos	1	1	Negative		0	0		115	0	0	FALSE		FALSE	FALSE	FALSE	private
60	Male	Rural	Artisan		PTB		Neg.			Positive		0	0		242	1	1	FALSE		FALSE	FALSE	FALSE	private
54	Male	Rural	Artisan		PTB		Neg.			Positive		1	0	115	80	0	0	FALSE		FALSE	FALSE	FALSE	private
50	Female	Rural	Artisan		PTB		Pos	1	1	Negative		0	0		110	0	0	FALSE		FALSE	FALSE	FALSE	private
65	Female	Rural	Artisan		PTB		Neg.			Positive		0	0		108	0	0	FALSE		FALSE	FALSE	FALSE	private
70	Female	Rural	Artisan		PTB		Pos	1	1	Negative		0	0	94		0	0	FALSE		FALSE	FALSE	FALSE	private
35	Female	Rural	Artisan		PTB		Pos	1	1	Negative		0	0		118	0	0	FALSE		FALSE	FALSE	FALSE	private
37	Male	Rural	Artisan		PTB		Neg.			Positive		1	0	106		0	0	FALSE		FALSE	FALSE	FALSE	private
64	Male	Rural	Artisan		PTB		Pos	1	1	Negative		0	0	86		0	0	FALSE		FALSE	FALSE	FALSE	private
40	Female	Rural	Artisan		PTB		Pos	1	1	Negative		0	0	84		0	0	FALSE		FALSE	FALSE	FALSE	private
45	Male	Rural	Artisan		PTB		Pos	1	1	Negative		0	0		115	0	0	FALSE		FALSE	FALSE	FALSE	private
60	Male	Rural	Artisan		PTB		Neg.			Positive		0	0		242	1	1	FALSE		FALSE	FALSE	FALSE	private
54	Male	Rural	Artisan		PTB		Neg.			Positive		1	0	115	80	0	0	FALSE		FALSE	FALSE	FALSE	private
50	Female	Rural	Artisan		PTB		Pos	1	1	Negative		0	0		110	0	0	FALSE		FALSE	FALSE	FALSE	private
66	Female	Rural	Artisan		EPTB		Neg.					0	0		108	0	0	TRUE	Sedentary	TRUE	FALSE	FALSE	private
70	Female	Rural	Artisan		PTB		Pos	1	1	Negative		0	0	94		0	0	FALSE		FALSE	FALSE	FALSE	private
35	Female	Rural	Artisan		PTB		Pos	1	1	Negative		0	0		118	0	0	FALSE		FALSE	FALSE	FALSE	private
37	Male	Rural	Artisan		PTB		Neg.			Positive		1	0	106		0	0	FALSE		FALSE	FALSE	FALSE	private
64	Male	Rural	Artisan		PTB		Neg.	1	1	Negative		0	0	86		0	0	FALSE		FALSE	FALSE	FALSE	private
32	Male	Rural	Artisan		PTB		Neg.			Positive		1	0	103		0	0	FALSE		FALSE	FALSE	FALSE	private
36	Male	Rural	Artisan		PTB		Pos	1	1	Positive		0	0		106	0	0	FALSE		FALSE	FALSE	FALSE	private
35	Male	Rural	Artisan		PTB		Pos	1	1	Negative		0	0	99		0	0	FALSE		FALSE	FALSE	FALSE	private
35	Male	Rural	Artisan		PTB		Neg.			Positive		0	0	68		0	0	FALSE		FALSE	FALSE	FALSE	private
32	Female	Rural	Artisan		PTB		Neg.			Positive		0	0	100		0	0	FALSE		FALSE	FALSE	FALSE	private
39	Male	Rural	Artisan		PTB		Pos	1	1	Negative		0	0	96		0	0	FALSE		FALSE	FALSE	FALSE	private
32	Female	Rural	Artisan		PTB		Pos	1	1	Negative		0	0	110	89	0	0	FALSE		FALSE	FALSE	FALSE	private
54	Male	Rural	Artisan		PTB		Neg.			Negative		1	0		112	0	0	FALSE		FALSE	FALSE	FALSE	private
50	Female	Rural	Artisan		PTB		Pos	1	1	Negative		0	0		130	1	1	FALSE		FALSE	FALSE	FALSE	private
22	Female	Rural	Artisan		PTB		Neg.			Positive		0	0		115	0	0	FALSE		FALSE	FALSE	FALSE	private
33	Male	Rural	Artisan		PTB		Neg.			Positive		0	0	104	126	1	1	FALSE		FALSE	FALSE	FALSE	private
37	Male	Rural	Artisan		PTB		Neg.			Positive		0	0		121	0	0	FALSE		FALSE	FALSE	FALSE	private
35	Female	Rural	Artisan		PTB		Pos	1	1	Negative		0	0	96		0	0	FALSE		FALSE	FALSE	FALSE	private
60	Male	Rural	Artisan		PTB		Neg.			Negative		0	0		111	0	0	FALSE		FALSE	FALSE	FALSE	private
23	Female	Rural	Artisan		PTB		Neg.			Negative		0	0	91		0	0	FALSE		FALSE	FALSE	FALSE	private
60	Female	Rural	Artisan		PTB		Pos	1	1	Positive		0	0	125	93	0	0	FALSE		FALSE	FALSE	FALSE	private
27	Female	Rural	Artisan		PTB		Pos	1	1	Positive		0	0		156	1	1	FALSE		FALSE	FALSE	FALSE	private
70	Female	Rural	Artisan		PTB		Pos	1	1	Negative		0	0	86		0	0	FALSE		FALSE	FALSE	FALSE	private
40	Male	Rural	Artisan		PTB		Neg.			Positive		1	0	84		0	0	FALSE		FALSE	FALSE	FALSE	private
32	Male	Rural	Artisan		PTB		Pos	1	1	Negative		0	0		142	0	0	FALSE		FALSE	FALSE	FALSE	private
52	Male	Rural	Artisan		PTB		Neg.			Negative		1	0		190	1	1	FALSE		FALSE	FALSE	FALSE	private
65	Male	Rural	Artisan		PTB		Pos	1	1	Negative		0	0		158	1	1	FALSE		FALSE	FALSE	FALSE	private
36	Female	Rural	Artisan		PTB		Pos	1	1	Negative		0	0	96		0	0	FALSE		FALSE	FALSE	FALSE	private
35	Male	Rural	Artisan		PTB		Neg.			Negative		0	0		149	1	1	FALSE	Sedentary	TRUE	FALSE	FALSE	private
35	Female	Rural	Artisan		PTB		Neg.			Positive		1	0	136	80	0	0	FALSE		FALSE	FALSE	FALSE	private
60	Male	Rural	Artisan		PTB		Neg.			Positive		0	0		139	0	0	FALSE		FALSE	FALSE	FALSE	private
67	Male	Rural	Artisan		PTB		Neg.			Negative		0	0		184	1	1	FALSE		FALSE	FALSE	FALSE	private
20	Female	Rural	Artisan		PTB		Neg.			Positive		0	0	102		0	0	FALSE		FALSE	FALSE	FALSE	private
51	Male	Rural	Artisan		PTB		Neg.			Positive		0	0	98		0	0	FALSE		FALSE	FALSE	FALSE	private
44	Male	Rural	Artisan		PTB		Neg.			Positive		0	0	125	93	0	0	FALSE		FALSE	FALSE	FALSE	private
47	Male	Rural	Artisan		PTB		Neg.			Positive		0	0	121	100	0	0	FALSE		FALSE	FALSE	FALSE	private
38	Female	Rural	Artisan		PTB		Neg.			Positive		0	0		131	1	1	FALSE		FALSE	FALSE	FALSE	private
24	Male	Rural	Artisan		PTB		Neg.			Positive		0	0	106		0	0	FALSE		FALSE	FALSE	FALSE	private
38	Male	Rural	Artisan		PTB		Neg.			Negative		1	0	118	106	0	0	FALSE		FALSE	FALSE	FALSE	private
37	Male	Rural	Artisan		PTB		Pos	1	1	Positive		0	0	142	111	0	0	FALSE		FALSE	FALSE	FALSE	private
37	Female	Rural	Artisan		PTB		Pos	1	1	Positive		1	0	132	118	0	0	FALSE		FALSE	FALSE	FALSE	private
57	Male	Rural	Artisan		PTB		Neg.			Negative		0	0	109		0	0	FALSE		FALSE	FALSE	FALSE	private
27	Male	Rural	Artisan		PTB		Neg.			Positive		0	0	153	108	0	0	FALSE		FALSE	FALSE	FALSE	private
53	Male	Rural	Artisan		PTB		Neg.			Positive		0	0	100		0	0	FALSE		FALSE	FALSE	FALSE	private
32	Female	Rural	Artisan		PTB		Neg.			Negative		0	0		106	0	0	FALSE		FALSE	FALSE	FALSE	private
25	Female	Rural	Artisan		PTB		Pos	1	1	Negative		0	1	151	130	0	1	FALSE		FALSE	FALSE	FALSE	private
31	Male	Rural	Artisan		PTB		Neg.			Negative		0	0	79		0	0	FALSE		FALSE	FALSE	FALSE	private
55	Female	Rural	Artisan		PTB		Pos	1	1	Negative		0	0	119	86	0	0	FALSE		FALSE	FALSE	FALSE	private
32	Female	Rural	Artisan		PTB		Pos	1	1	Positive		0	0	98		0	0	FALSE		FALSE	FALSE	FALSE	private
28	Female	Rural	Artisan		PTB		Pos	1	1	Negative		0	0	108		0	0	FALSE		FALSE	FALSE	FALSE	private
75	Male	Rural	Artisan		PTB		Neg.			Negative		0	0	183	170	1	1	FALSE		FALSE	FALSE	FALSE	private
46	Male	Rural	Artisan		PTB		Neg.			Negative		0	0	172	136	1	1	FALSE		FALSE	FALSE	FALSE	private
65	Male	Rural	Artisan		PTB		Neg.			Positive		0	0	151	136	1	1	FALSE		FALSE	FALSE	FALSE	private
52	Male	Rural	Artisan		PTB		Neg.			Positive		0	1	158	136	0	1	FALSE		FALSE	FALSE	FALSE	private
38	Male	Rural	Artisan		PTB		Neg.			Negative		0	0	98		0	0	FALSE		FALSE	FALSE	FALSE	private
25	Female	Rural	Artisan		PTB		Neg.			Positive		0	0	131	98	0	0	FALSE		FALSE	FALSE	FALSE	private
80	Male	Rural	Artisan		PTB		Neg.			Negative		0	1	207	196	0	1	FALSE		FALSE	FALSE	FALSE	private
48	Female	Rural	Artisan		PTB		Pos	1	1	Negative		0	0	149	110	0	0	FALSE		FALSE	FALSE	FALSE	private
65	Female	Rural	Artisan		PTB		Pos	1	1	Negative		0	0	191	132	1	1	FALSE		FALSE	FALSE	FALSE	private
50	Male	Rural	Artisan		PTB		Neg.			Positive		0	0	85		0	0	FALSE		FALSE	FALSE	FALSE	private
38	Male	Rural	Artisan		PTB		Neg.			Negative		0	0	170	160	0	0	FALSE		FALSE	FALSE	FALSE	private
37	Male	Rural	Artisan		PTB		Neg.			Negative		0	0		75	0	0	FALSE		FALSE	FALSE	FALSE	private
45	Male	Rural	Artisan		PTB		Neg.			Negative		0	0	133	106	0	0	FALSE		FALSE	FALSE	FALSE	private
38	Female	Rural	Artisan		PTB		Neg.			Positive		0	0		97	0	0	FALSE		FALSE	FALSE	FALSE	private
60	Female	Rural	Artisan		EPTB		Neg.					0	0	173	131	1	1	TRUE		FALSE	FALSE	FALSE	private
69	Male	Rural	Farmer		PTB		Neg.			Negative		0	0	95		0	0	FALSE		FALSE	FALSE	FALSE	private
12	Female	Rural	Student		PTB		Pos	1	1	Negative		0	0	89		0	0	FALSE		FALSE	FALSE	FALSE	private
9	Male	Rural	Student		PTB		Neg.			Negative		0	0	102		0	0	FALSE		FALSE	FALSE	FALSE	private
50	Female	Rural	Artisan		PTB		Pos	1	1	Negative		1	0	146	120	0	0	FALSE		FALSE	FALSE	FALSE	private
32	Male	Rural	Artisan		PTB		Pos	1	1	Negative		1	0	98		0	0	FALSE		FALSE	FALSE	FALSE	private
47	Male	Rural	Farmer		PTB		Neg.			Positive		1	0	127	74	0	0	FALSE		FALSE	FALSE	FALSE	private
30	Male	Rural	Farmer		PTB		Neg.			Negative		1	0	106		0	0	FALSE		FALSE	FALSE	FALSE	private
20	Female	Rural	Student		PTB		Pos	1	1	Positive		0	0	132	80	0	0	FALSE		FALSE	FALSE	FALSE	private
35	Male	Rural	Civil servant		PTB		Neg.			Positive		0	0	100		0	0	FALSE		FALSE	FALSE	FALSE	private
40	Female	Rural	Artisan		PTB		Pos	1	1	Positive		0	0	98		0	0	FALSE		FALSE	FALSE	FALSE	private
32	Female	Rural	Farmer		PTB		Pos	1	1	Positive		0	0	114	98	0	0	FALSE		FALSE	FALSE	FALSE	private
45	Male	Rural	Others	House Wife	PTB		Pos	1	1	Positive		1	1	127	109	0	1	FALSE		FALSE	FALSE	FALSE	private
70	Female	Rural	Farmer		PTB		Neg.			Positive		0	1	94		0	1	FALSE		FALSE	FALSE	FALSE	private
41	Male	Rural	Artisan		PTB		Neg.			Positive		1	0	94		0	0	FALSE		FALSE	FALSE	FALSE	private
61	Male	Rural	Artisan		PTB		Neg.			Positive		0	0	115	96	0	0	FALSE		FALSE	FALSE	FALSE	private
86	Female	Rural	Artisan		PTB		Neg.			Negative		0	0	169	130	0	0	FALSE		FALSE	FALSE	FALSE	private
15	Female	Rural	Student		PTB		Neg.			Positive		0	0	159	126	1	1	FALSE		FALSE	FALSE	FALSE	private
44	Male	Rural	Farmer		PTB		Neg.			Negative		0	0	103		0	0	FALSE		FALSE	FALSE	FALSE	private
25	Female	Rural	Student		PTB		Pos	1	1	Negative		0	0	125	100	0	0	FALSE		FALSE	FALSE	FALSE	private
64	Male	Rural	Civil servant		PTB		Neg.			Positive		0	0	100		0	0	FALSE		FALSE	FALSE	FALSE	private
53	Female	Rural	Civil servant		PTB		Neg.			Negative		0	0	126	102	0	0	FALSE		FALSE	FALSE	FALSE	private
28	Male	Rural	Student		PTB		Pos	1	1	Positive		1	1	204		0	1	FALSE		FALSE	FALSE	FALSE	private
60	Female	Rural	Farmer		PTB		Pos	1	1	Negative		0	1	148		0	1	FALSE		FALSE	FALSE	FALSE	private
33	Male	Rural	Business/Trading		PTB		Neg.			Positive		0	1	138	110	0	1	FALSE		FALSE	FALSE	FALSE	private
45	Male	Rural	Civil servant		PTB		Neg.			Positive		1	0	125	118	0	0	FALSE		FALSE	FALSE	FALSE	private
34	Male	Rural	Civil servant		PTB		Neg.			Positive		0	0	101		0	0	FALSE		FALSE	FALSE	FALSE	private
25	Male	Rural	Student		PTB		Neg.			Positive		0	0	90		0	0	FALSE		FALSE	FALSE	FALSE	private
17	Male	Rural	Student		PTB		Neg.			Positive		0	0	134	115	0	0	FALSE		FALSE	FALSE	FALSE	private
26	Male	Rural	Student		PTB		Pos	1	1	Negative		1	1	123	110	0	1	FALSE		FALSE	FALSE	FALSE	private
60	Male	Rural	Farmer		PTB		Neg.			Negative		0	0	161	132	1	1	FALSE		FALSE	FALSE	FALSE	private
34	Male	Rural	Civil servant		PTB		Neg.			Positive		1	0	102		0	0	FALSE	Sedentary	TRUE	FALSE	FALSE	private
40	Female	Rural	Civil servant		PTB		Pos	1	1	Positive		0	0	98		0	0	FALSE		FALSE	FALSE	FALSE	private
70	Female	Rural	Artisan		PTB		Neg.			Negative		0	0	124	98	0	0	FALSE		FALSE	FALSE	FALSE	private
26	Female	Rural	Student		PTB		Pos	1	1	Positive		0	0	90		0	0	FALSE		FALSE	FALSE	FALSE	private
55	Female	Rural	Farmer		PTB		Pos	1	1	Negative		0	1	108		0	1	FALSE		FALSE	FALSE	FALSE	private
65	Female	Rural	Others	House Wife	PTB		Neg.			Positive		0	0	100		0	0	FALSE		FALSE	FALSE	FALSE	private
65	Female	Rural	Others	House Wife	PTB		Pos	1	1	Negative		0	0	100		0	0	FALSE		FALSE	FALSE	FALSE	private
48	Male	Rural	Farmer		PTB		Neg.			Negative		1	0	96		0	0	FALSE		FALSE	FALSE	FALSE	private
72	Female	Rural	Farmer		PTB		Neg.			Negative		0	0	100		0	0	FALSE		FALSE	FALSE	FALSE	private
35	Male	Rural	Student		EPTB		Neg.					1	0	90		0	0	TRUE	Sedentary	TRUE	FALSE	FALSE	private
65	Male	Rural	Farmer		PTB		Neg.			Positive		1	0	109		0	0	FALSE		FALSE	FALSE	FALSE	private
65	Female	Rural	Artisan		PTB		Neg.			Negative		0	0	96		0	0	FALSE		FALSE	FALSE	FALSE	private
50	Female	Rural	Others	house wife	PTB		Neg.			Negative		0	0	105		0	0	FALSE		FALSE	FALSE	FALSE	private
20	Female	Rural	Student		PTB		Neg.			Negative		0	1	140		0	1	FALSE	Sedentary	TRUE	FALSE	FALSE	private
27	Female	Rural	Student		PTB		Neg.			Positive		0	0	110		0	0	FALSE		FALSE	FALSE	FALSE	private
45	Female	Rural	Civil servant		PTB		Neg.			Negative		0	0	80		0	0	FALSE		FALSE	FALSE	FALSE	private
39	Male	Rural	Artisan		PTB		Neg.			Negative		1	0	100		0	0	FALSE		FALSE	FALSE	FALSE	private
57	Female	Rural	Farmer		PTB		Pos	1	1	Positive		0	1	130		0	1	FALSE		FALSE	FALSE	FALSE	private
45	Female	Rural	Farmer		PTB		Neg.			Negative		0	0	90		0	0	FALSE		FALSE	FALSE	FALSE	private
45	Female	Rural	Farmer		PTB		Neg.			Positive		0	0	100		0	0	FALSE	Vigorous	FALSE	FALSE	TRUE	private
23	Female	Rural	Civil servant		PTB		Pos	1	1	Positive	Negative	0	0	110		0	0	FALSE		FALSE	FALSE	FALSE	public
56	Female	Rural	Farmer		PTB		Neg.			Negative	Negative	0	0	98		0	0	FALSE		FALSE	FALSE	FALSE	public
19	Female	Rural	Student		PTB		Pos			Negative	Negative	0	0	80		0	0	FALSE		FALSE	FALSE	FALSE	public
18	Male	Rural	Student		PTB		Neg.			Positive	Negative	0	0	98		0	0	FALSE		FALSE	FALSE	FALSE	public
30	Female	Rural	Farmer		PTB		Neg.			Positive	Negative	0	0	89		0	0	FALSE		FALSE	FALSE	FALSE	public
31	Male	Rural	Business/Trading		PTB		Pos	1	1	Positive	Negative	0	0	99		0	0	FALSE		FALSE	FALSE	FALSE	public
35	Male	Rural	Farmer		PTB		Pos	1	1	Negative	Negative	0	0	76		0	0	FALSE		FALSE	FALSE	FALSE	public
52	Female	Rural	Farmer		PTB		Pos	1	1	Positive	Negative	0	0	90		0	0	FALSE		FALSE	FALSE	FALSE	public
27	Female	Rural	Student		PTB		Pos	1	1	Positive	Positive	0	0	89		0	0	FALSE	Sedentary	TRUE	FALSE	FALSE	public
30	Female	Rural	Student		PTB		Pos	1	1	Positive	Negative	0	0	80		0	0	FALSE	Sedentary	TRUE	FALSE	FALSE	public
60	Female	Rural	Farmer		PTB		Pos	1	1	Negative	Negative	0	0	88		0	0	FALSE	Vigorous	FALSE	FALSE	TRUE	public
58	Male	Rural	Civil servant		PTB		Pos	1	1	Negative	Negative	0	0	109		0	0	FALSE		FALSE	FALSE	FALSE	public
26	Male	Rural	Artisan		PTB		Neg.	0	0	Positive	Negative	0	0	86		0	0	FALSE		FALSE	FALSE	FALSE	public
48	Female	Rural	Farmer		PTB		Pos	1	1	Negative	Negative	0	0	98		0	0	FALSE		FALSE	FALSE	FALSE	public
42	Male	Rural	Farmer		PTB		Pos	1	1	Positive	Negative	0	0	86		0	0	FALSE		FALSE	FALSE	FALSE	public
52	Male	Rural	Farmer		PTB		Neg.	0	0	Positive	Negative	0	0	116	82	0	0	FALSE		FALSE	FALSE	FALSE	public
32	Male	Rural	Artisan		PTB		Neg.	0	0	Positive	Negative	0	0	107		0	0	FALSE		FALSE	FALSE	FALSE	public
47	Female	Rural	Farmer		PTB		Pos	1	1	Negative	Negative	0	0	76		0	0	FALSE		FALSE	FALSE	FALSE	public
28	Female	Rural	Student		PTB		Pos	1	1	Negative	Negative	0	0	80		0	0	FALSE		FALSE	FALSE	FALSE	public
46	Male	Rural	Farmer		PTB		Neg.	1	1	Negative	Negative	0	0	84		0	0	FALSE		FALSE	FALSE	FALSE	public
72	Female	Urban	Farmer		PTB		Neg.			Negative	Negative	0	0	80		0	0	FALSE		FALSE	FALSE	FALSE	public
46	Male	Rural	Farmer		PTB		Neg.			Positive	Negative	0	0	74		0	0	FALSE		FALSE	FALSE	FALSE	public
23	Female	Rural	Student		PTB		Pos	1	1	Negative	Negative	0	0	80		0	0	FALSE		FALSE	FALSE	FALSE	public
34	Female	Rural	Civil servant		PTB		Pos	1	1	Negative	Negative	0	0	90		0	0	FALSE		FALSE	FALSE	FALSE	public
24	Female	Rural	Student		PTB		Pos	1	1	Negative	Negative	0	0	82		0	0	FALSE		FALSE	FALSE	FALSE	public
32	Female	Rural	Farmer		PTB		Pos	1	1	Negative	Negative	0	0	64		0	0	FALSE		FALSE	FALSE	FALSE	public
45	Female	Rural	Farmer		PTB		Pos	1	1	Negative	Negative	0	0	80		0	0	FALSE		FALSE	FALSE	FALSE	public
33	Female	Rural	Artisan		PTB		Pos	1	1	Negative	Negative	0	0	81		0	0	FALSE		FALSE	FALSE	FALSE	public
56	Female	Rural	Farmer		PTB	OPD	Neg.	0	0	Negative	Negative	0	0	324	118	1	1	FALSE		FALSE	FALSE	FALSE	public
57	Female	Rural	Farmer		PTB	OPD	Neg.	0	0	Negative	Negative	0	0	287	16	1	1	FALSE		FALSE	FALSE	FALSE	public
41	Female	Rural	Farmer		PTB		Pos	1	1	Negative	Negative	0	0	80		0	0	FALSE		FALSE	FALSE	FALSE	public
34	Male	Rural	Farmer		PTB		Pos	1	1	Negative	Negative	0	0	90		0	0	FALSE		FALSE	FALSE	FALSE	public
45	Female	Rural	Business/Trading		PTB		Neg.	0	0	Negative	Negative	0	0	74		0	0	FALSE		FALSE	FALSE	FALSE	public
72	Male	Rural	Farmer		PTB		Pos	1	1	Negative	Negative	0	0	90		0	0	FALSE		FALSE	FALSE	FALSE	public
30	Female	Rural	Farmer		PTB		Pos	1	1	Negative	Negative	0	0	80		0	0	FALSE		FALSE	FALSE	FALSE	public
55	Female	Rural	Farmer		PTB		Pos	1	1	Negative	Negative	0	0	84		0	0	FALSE		FALSE	FALSE	FALSE	public
33	Female	Rural	Farmer		PTB		Pos	1	1	Negative	Negative	0	0	101		0	0	FALSE		FALSE	FALSE	FALSE	public
28	Female	Rural	Student		PTB		Pos	1	1	Negative	Negative	0	0	80		0	0	FALSE		FALSE	FALSE	FALSE	public
54	Male	Rural	Farmer		PTB		Pos	1	1	Negative	Negative	0	0	80		0	0	FALSE		FALSE	FALSE	FALSE	public
43	Female	Rural	Farmer		PTB		Pos	1	1	Negative	Negative	0	0	80		0	0	FALSE		FALSE	FALSE	FALSE	public
19	Male	Rural	Student		PTB		Pos	1	1	Negative	Negative	0	0	74		0	0	FALSE		FALSE	FALSE	FALSE	public
25	Female	Rural	Student		PTB		Pos	1	1	Negative	Negative	0	0	64		0	0	FALSE		FALSE	FALSE	FALSE	public
33	Male	Rural	Student		PTB		Pos	1	1	Negative	Negative	0	0	70		0	0	FALSE		FALSE	FALSE	FALSE	public
35	Male	Rural	Business/Trading		PTB		Neg.	0	0	Positive	Negative	0	0	80		0	0	FALSE		FALSE	FALSE	FALSE	public
35	Male	Rural	Business/Trading		EPTB		Neg.	0	0			0	0	68		0	0	TRUE		FALSE	FALSE	FALSE	public
20	Female	Rural	Student		PTB		Pos	1	1	Negative	Negative	0	0	80		0	0	FALSE		FALSE	FALSE	FALSE	public
27	Male	Rural	Business/Trading		PTB		Pos	1	1	Negative	Negative	0	0	70		0	0	FALSE		FALSE	FALSE	FALSE	public
38	Female	Rural	Farmer		PTB		Neg.			Positive	Negative	0	0	74		0	0	FALSE		FALSE	FALSE	FALSE	public
65	Female	Rural	Farmer		EPTB		Neg.	0	0			0	0	86		0	0	TRUE		FALSE	FALSE	FALSE	public
18	Female	Rural	Student		PTB		Neg.	0	0	Negative	Negative	0	0	80		0	0	FALSE		FALSE	FALSE	FALSE	public
76	Male	Rural	Farmer		PTB		Neg.	0	0	Positive	Negative	0	0	76		0	0	FALSE		FALSE	FALSE	FALSE	public
29	Female	Rural	Artisan		PTB		Pos	1	1	Negative	Negative	0	0	86		0	0	FALSE		FALSE	FALSE	FALSE	public
32	Female	Rural	Artisan		PTB		Pos	1	1	Positive	Negative	0	0	113	68	0	0	FALSE		FALSE	FALSE	FALSE	public
40	Female	Rural	Farmer		PTB		Neg.			Positive	Negative	0	0	97		0	0	FALSE		FALSE	FALSE	FALSE	public
22	Female	Rural	Student		PTB		Pos	1	1	Positive	Negative	0	0	70		0	0	FALSE		FALSE	FALSE	FALSE	public
40	Female	Rural	Artisan		PTB		Pos	1	1	Negative	Negative	0	0	64		0	0	FALSE		FALSE	FALSE	FALSE	public
30	Female	Rural	Artisan		PTB		Pos	1	1	Negative	Negative	0	0	70		0	0	FALSE		FALSE	FALSE	FALSE	public
31	Male	Rural	Civil servant		PTB		Pos	1	1	Positive	Negative	0	0	69		0	0	FALSE		FALSE	FALSE	FALSE	public
31	Male	Rural	Student		PTB		Pos	1	1	Negative	Negative	0	0	92		0	0	FALSE		FALSE	FALSE	FALSE	public
54	Male	Rural	Farmer		PTB		Pos	1	1	Negative	Negative	0	0	80		0	0	FALSE		FALSE	FALSE	FALSE	public
18	Male	Rural	Student		PTB		Neg.	0	0	Negative	Negative	0	0	64		0	0	FALSE		FALSE	FALSE	FALSE	public
23	Female	Rural	Student		PTB		Pos	1	1	Positive	Negative	0	0	82		0	0	FALSE		FALSE	FALSE	FALSE	public
32	Male	Rural	Business/Trading		PTB		Neg.	0	0	Positive	Negative	0	0	64		0	0	FALSE		FALSE	FALSE	FALSE	public
24	Male	Urban	Student		PTB		Neg.	0	0	Positive	Negative	0	0	68		0	0	FALSE		FALSE	FALSE	FALSE	public
28	Male	Rural	Student		PTB		Pos	1	1	Negative	Negative	0	0	54		0	0	FALSE		FALSE	FALSE	FALSE	public
25	Female	Rural	Student		PTB		Neg.	0	0	Positive	Negative	0	0	69		0	0	FALSE		FALSE	FALSE	FALSE	public
30	Female	Rural	Farmer		PTB		Neg.	0	0	Positive	Negative	0	0	80		0	0	FALSE		FALSE	FALSE	FALSE	public
35	Male	Rural	Farmer		PTB		Neg.	0	0	Negative	Negative	0	0	64		0	0	FALSE		FALSE	FALSE	FALSE	public
18	Male	Rural	Student		PTB		Pos	1	1	Positive		0	0	54		0	0	FALSE		FALSE	FALSE	FALSE	public
24	Male	Rural	Farmer		PTB		Neg.	0	0	Negative	Negative	0	0	68		0	0	FALSE		FALSE	FALSE	FALSE	public
52	Male	Rural	Farmer		PTB		Neg.	0	0	Negative	Negative	0	0	54		0	0	FALSE		FALSE	FALSE	FALSE	public
48	Female	Rural	Farmer		PTB		Pos	1	1	Negative	Negative	0	0	84		0	0	FALSE		FALSE	FALSE	FALSE	public
38	Female	Rural	Student		PTB		Pos	1	1	Negative	Negative	0	0	58		0	0	FALSE	Sedentary	TRUE	FALSE	FALSE	public
30	Female	Rural	Student		PTB		Pos	1	1	Negative	Negative	0	0	46		0	0	FALSE		FALSE	FALSE	FALSE	public
89	Female	Rural	Artisan		EPTB		Neg.	0	0			0	0	49		0	0	TRUE		FALSE	FALSE	FALSE	public
52	Female	Rural	Others	House Wife	PTB		Pos	1	1	Negative	Negative	0	0	82		0	0	FALSE		FALSE	FALSE	FALSE	public
28	Female	Rural	Others	house wife	PTB		Pos	1	1	Negative	Negative	0	0	62		0	0	FALSE		FALSE	FALSE	FALSE	public
18	Male	Rural	Artisan		EPTB		Pos	1	1			0	0	48		0	0	TRUE		FALSE	FALSE	FALSE	public
18	Male	Rural	Others	child	PTB		Pos	1	1	Positive	Negative	0	0	48		0	0	FALSE		FALSE	FALSE	FALSE	public
17	Female	Rural	Student		PTB		Neg.	0	0	Positive	Negative	0	0	72		0	0	FALSE		FALSE	FALSE	FALSE	public
33	Male	Rural	Farmer		PTB		Neg.	0	0	Positive	Negative	0	0	84		0	0	FALSE		FALSE	FALSE	FALSE	public
40	Male	Urban	Farmer		PTB		Neg.	0	0	Positive	Negative	0	0	90		0	0	FALSE		FALSE	FALSE	FALSE	public
65	Female	Rural	Farmer		PTB		Neg.	0	0	Positive	Negative	0	0	86		0	0	FALSE		FALSE	FALSE	FALSE	public
32	Female	Rural	Farmer		PTB		Neg.	0	0	Positive	Negative	0	0	52		0	0	FALSE		FALSE	FALSE	FALSE	public
50	Male	Rural	Farmer		PTB		Neg.	0	0	Positive	Negative	0	0	60		0	0	FALSE		FALSE	FALSE	FALSE	public
29	Male	Rural	Business/Trading		PTB		Pos	1	1	Positive	Negative	0	0	79		0	0	FALSE		FALSE	FALSE	FALSE	public
45	Female	Rural	Farmer		PTB		Neg.	1	1	Negative	Negative	0	0	86		0	0	FALSE		FALSE	FALSE	FALSE	public
21	Male	Rural	Business/Trading		EPTB		Pos	1	1			0	0	68		0	0	TRUE		FALSE	FALSE	FALSE	public
70	Female	Rural	Farmer		PTB		Pos	1	1	Negative	Negative	0	0	68		0	0	FALSE		FALSE	FALSE	FALSE	public
40	Female	Rural	Artisan		PTB		Pos	1	1	Negative	Negative	0	0	74		0	0	FALSE		FALSE	FALSE	FALSE	public
18	Male	Rural	Student		PTB		Neg.	0	0	Positive	Negative	0	0	64		0	0	FALSE		FALSE	FALSE	FALSE	public
50	Female	Rural	Civil servant		PTB		Pos	1	1	Positive	Negative	0	0	58		0	0	FALSE		FALSE	FALSE	FALSE	public
28	Female	Rural	Artisan		PTB		Pos	0	0	Positive	Negative	0	0	80		0	0	FALSE		FALSE	FALSE	FALSE	public
55	Male	Rural	Farmer		EPTB		Neg.	0	0			0	0	62		0	0	TRUE		FALSE	FALSE	FALSE	public
45	Male	Rural	Farmer		PTB		Neg.			Negative	Negative	0	0	58		0	0	FALSE		FALSE	FALSE	FALSE	public
34	Female	Rural	Civil servant		PTB		Neg.			Positive	Negative	0	0	54		0	0	FALSE		FALSE	FALSE	FALSE	public
54	Female	Urban	Others	clergy	EPTB		Neg.					0	0	50		0	0	TRUE		FALSE	FALSE	FALSE	public
55	Female	Rural	Others	house wife	PTB		Neg.			Negative	Negative	0	1	133	133	0	1	FALSE		FALSE	FALSE	FALSE	public
47	Female	Rural	Farmer		PTB		Pos			Negative	Negative	0	0	82		0	0	FALSE		FALSE	FALSE	FALSE	public
28	Female	Rural	Farmer		PTB		Pos			Negative	Negative	0	0	91		0	0	FALSE		FALSE	FALSE	FALSE	public
24	Male	Rural	Artisan		EPTB		Neg.					0	0	72		0	0	TRUE		FALSE	FALSE	FALSE	public
35	Male	Rural	Farmer		PTB		Neg.	0	0	Positive	Negative	0	0	76		0	0	FALSE		FALSE	FALSE	FALSE	public
30	Female	Rural	Artisan		PTB		Pos	1	1	Negative	Negative	0	0	64		0	0	FALSE		FALSE	FALSE	FALSE	public
80	Female	Rural	Farmer		PTB		Neg.	0	0	Positive	Negative	0	0	86		0	0	FALSE		FALSE	FALSE	FALSE	public
40	Male	Rural	Farmer		PTB		Pos	1	1	Negative	Negative	0	0	90		0	0	FALSE		FALSE	FALSE	FALSE	public
35	Male	Rural	Business/Trading		PTB		Pos	1	1	Negative	Negative	0	0	87		0	0	FALSE		FALSE	FALSE	FALSE	public
42	Male	Urban	Civil servant		PTB		Pos	1	1	Positive	Negative	0	0	76		0	0	FALSE		FALSE	FALSE	FALSE	public
27	Male	Urban	Others	Driver	PTB		Neg.	0	0	Positive	Negative	0	0	90		0	0	FALSE		FALSE	FALSE	FALSE	public
52	Male	Rural	Farmer		PTB		Neg.	0	0	Negative	Negative	0	0	58		0	0	FALSE		FALSE	FALSE	FALSE	public
60	Female	Rural	Farmer		PTB		Neg.	0	0	Negative	Negative	0	0	60		0	0	FALSE		FALSE	FALSE	FALSE	public
27	Male	Rural	Artisan		PTB		Neg.	0	0	Positive	Negative	0	0	91		0	0	FALSE		FALSE	FALSE	FALSE	public
25	Male	Urban	Student		PTB		Neg.	0	0	Positive		0	0	76		0	0	FALSE		FALSE	FALSE	FALSE	public
32	Female	Rural	Student		PTB		Pos	1	1	Negative		0	0	91		0	0	FALSE		FALSE	FALSE	FALSE	public
27	Male	Rural	Student		PTB		Neg.			Positive		0	0	94		0	0	FALSE		FALSE	FALSE	FALSE	public
56	Female	Rural	Farmer		EPTB		Pos	1	1			0	0	62		0	0	TRUE		FALSE	FALSE	FALSE	public
42	Male	Rural	Farmer		PTB		Neg.			Positive		0	0	80		0	0	FALSE		FALSE	FALSE	FALSE	public
45	Male	Rural	Civil servant		EPTB		Pos	1	1			0	0	90		0	0	TRUE		FALSE	FALSE	FALSE	public
55	Female	Rural	Farmer		PTB		Neg.	0	0	Positive		0	0	67		0	0	FALSE		FALSE	FALSE	FALSE	public
20	Female	Rural	Business/Trading		PTB		Neg.	0	0	Positive		0	0	83		0	0	FALSE		FALSE	FALSE	FALSE	public
59	Male	Urban	Civil servant		PTB		Neg.	0	0	Positive		0	1	137	120	0	1	FALSE		FALSE	FALSE	FALSE	public
40	Male	Urban	Civil servant		PTB		Pos	1	1	Positive		0	0	78		0	0	FALSE		FALSE	FALSE	FALSE	public
60	Male	Rural	Farmer		PTB		Neg.	0	0	Positive		0	0	74		0	0	FALSE		FALSE	FALSE	FALSE	public
29	Male	Rural	Artisan		EPTB		Neg.					0	0	97		0	0	TRUE		FALSE	FALSE	FALSE	public
43	Female	Rural	Artisan		PTB		Pos	1	1	Negative	Negative	0	0	126	126	1	1	FALSE		FALSE	FALSE	FALSE	public
39	Female	Rural	Artisan		PTB		Pos	1	1	Negative	Negative	0	0	76	96	0	0	FALSE		FALSE	FALSE	FALSE	public
30	Female	Rural	Civil servant		EPTB		Neg.					0	0	98		0	0	TRUE	Sedentary	TRUE	FALSE	FALSE	public
41	Male	Urban	Civil servant		PTB		Neg.			Negative	Negative	0	0	96	96	0	0	FALSE		FALSE	FALSE	FALSE	public
72	Female	Urban	Civil servant		PTB		Neg.	0	0	Negative	Negative	0	0	129	129	1	1	FALSE		FALSE	FALSE	FALSE	public
52	Male	Rural	Civil servant		PTB		Neg.			Positive		0	0	74		0	0	FALSE		FALSE	FALSE	FALSE	public
60	Female	Urban	Civil servant		EPTB		Neg.					0	0	96		0	0	TRUE		FALSE	FALSE	FALSE	public
23	Male	Urban	Civil servant		PTB		Neg.			Positive	Negative	0	0	98		0	0	FALSE		FALSE	FALSE	FALSE	public
42	Female	Urban	Others	house wife	PTB		Neg.			Positive	Negative	0	0	67		0	0	FALSE		FALSE	FALSE	FALSE	public
46	Male	Rural	Farmer		PTB		Neg.			Positive	Negative	0	0	96	96	0	0	FALSE		FALSE	FALSE	FALSE	public
84	Male	Urban	Artisan		PTB		Neg.			Positive	Negative	0	0	98	98	0	0	FALSE		FALSE	FALSE	FALSE	public
44	Female	Urban	Artisan		PTB		Neg.			Negative	Negative	0	0	96	96	0	0	FALSE		FALSE	FALSE	FALSE	public
6	Male	Urban	Others	cher	PTB		Pos	1	1	Negative		0	0	74	74	0	0	FALSE		FALSE	FALSE	FALSE	public
75	Male	Urban	Others	MMW	PTB		Neg.			Negative		0	0	96	98	0	0	FALSE	Moderate	FALSE	TRUE	FALSE	public
24	Female	Urban	Others	GOPN	PTB		Neg.			Positive		0	0	96	96	0	0	FALSE	Sedentary	TRUE	FALSE	FALSE	public
35	Female	Urban	Others	endamic	PTB		Pos	1	1	Positive		0	0	98	98	0	0	FALSE		FALSE	FALSE	FALSE	public
26	Male	Urban	Others	mop	PTB		Neg.			Negative		0	0	96	96	0	0	FALSE		FALSE	FALSE	FALSE	public
18	Male	Urban	Others	gopd	EPTB		Neg.					0	0	70	98	0	0	TRUE	Sedentary	TRUE	FALSE	FALSE	public
35	Female	Urban	Student		PTB		Pos	1	1	Positive		0	0	94	78	0	0	FALSE		FALSE	FALSE	FALSE	public
32	Male	Urban	Civil servant		PTB		Pos	1	1	Negative		0	0	85		0	0	FALSE		FALSE	FALSE	FALSE	public
52	Male	Urban	Farmer		PTB		Pos	1	1	Positive		0	0	76		0	0	FALSE		FALSE	FALSE	FALSE	public
41	Male	Urban	Others	house wife	PTB		Neg.			Positive		0	0	78		0	0	FALSE		FALSE	FALSE	FALSE	public
37	Male	Urban	Student		PTB		Neg.			Negative		0	0	100		0	0	FALSE		FALSE	FALSE	FALSE	public
42	Female	Urban	Civil servant		PTB		Pos	1	1	Negative		0	0	90		0	0	FALSE		FALSE	FALSE	FALSE	public
31	Male	Urban	Student		PTB		Pos			Negative		0	0	85		0	0	FALSE		FALSE	FALSE	FALSE	public
25	Male	Urban	Student		PTB		Pos	1	1	Negative		0	0	80		0	0	FALSE		FALSE	FALSE	FALSE	public
67	Female	Urban	Others	house wife	EPTB		Neg.					0	0	96		0	0	TRUE		FALSE	FALSE	FALSE	public
40	Male	Urban	Farmer		PTB		Neg.			Negative	Negative	0	0	90		0	0	FALSE		FALSE	FALSE	FALSE	public
49	Female	Urban	Civil servant		PTB		Neg.			Positive	Negative	0	0	92		0	0	FALSE		FALSE	FALSE	FALSE	public
47	Male	Urban	Civil servant		PTB		Neg.			Positive	Negative	0	0	128	210	1	1	FALSE		FALSE	FALSE	FALSE	public
65	Female	Urban	Business/Trading		PTB		Neg.			Negative	Negative	0	0	130	189	1	1	FALSE		FALSE	FALSE	FALSE	public
65	Male	Rural	Farmer		PTB		Pos	1	1	Negative	Negative	0	0	100		0	0	FALSE		FALSE	FALSE	FALSE	public
59	Male	Rural	Farmer		PTB		Neg.			Negative		0	0	96		0	0	FALSE		FALSE	FALSE	FALSE	public
42	Female	Urban	Business/Trading		PTB		Pos	1	1	Negative		0	0	99		0	0	FALSE		FALSE	FALSE	FALSE	public
57	Male	Urban	Farmer		PTB		Neg.			Positive		0	0	99		0	0	FALSE		FALSE	FALSE	FALSE	public
51	Male	Urban	Artisan		EPTB		Neg.					0	0	96		0	0	TRUE	Sedentary	TRUE	FALSE	FALSE	public
45	Male	Urban	Civil servant		EPTB		Pos	1	1			0	0	100		0	0	TRUE		FALSE	FALSE	FALSE	public
76	Male	Urban	Civil servant		PTB		Neg.	0	0	Negative		0	0	98		0	0	FALSE		FALSE	FALSE	FALSE	public
42	Male	Urban	Civil servant		PTB		Neg.	0	0	Positive	Negative	0	0	95		0	0	FALSE		FALSE	FALSE	FALSE	public
45	Male	Urban	Civil servant		EPTB		Neg.	0	0			0	0	93		0	0	TRUE		FALSE	FALSE	FALSE	public
24	Female	Urban	Artisan		EPTB		Neg.	0	0			0	0	96		0	0	TRUE		FALSE	FALSE	FALSE	public
24	Female	Rural	Student		PTB		Neg.	0	0	Positive	Negative	0	0	98		0	0	FALSE		FALSE	FALSE	FALSE	public
50	Male	Rural	Farmer		PTB		Pos	1	1	Negative	Negative	0	0	98		0	0	FALSE		FALSE	FALSE	FALSE	public
50	Male	Urban	Civil servant		PTB		Neg.	0	0	Negative	Negative	0	0	96		0	0	FALSE		FALSE	FALSE	FALSE	public
40	Female	Urban	Business/Trading		PTB		Neg.	0	0	Negative	Negative	0	0	100		0	0	FALSE		FALSE	FALSE	FALSE	public
58	Female	Urban	Business/Trading		PTB		Neg.	0	0	Negative	Negative	0	0	98		0	0	FALSE		FALSE	FALSE	FALSE	public
45	Female	Rural	Business/Trading		EPTB		Neg.					0	0	98		0	0	TRUE	Moderate	FALSE	TRUE	FALSE	public
60	Female	Urban	Business/Trading		PTB		Pos	1	1	Positive	Negative	0	0	88		0	0	FALSE		FALSE	FALSE	FALSE	public
56	Male	Urban	Business/Trading		PTB		Neg.			Negative	Negative	0	0	100		0	0	FALSE		FALSE	FALSE	FALSE	public
62	Male	Urban	Civil servant		PTB		Neg.			Negative	Negative	0	0	96		0	0	FALSE		FALSE	FALSE	FALSE	public
35	Female	Urban	Business/Trading		PTB		Neg.			Positive	Negative	0	0	87		0	0	FALSE		FALSE	FALSE	FALSE	public
20	Male	Rural	Student		PTB		Neg.			Positive	Negative	0	0	91		0	0	FALSE		FALSE	FALSE	FALSE	public
49	Male	Urban	Others	pastor	PTB		Pos	1	1	Positive		0	0	90		0	0	FALSE		FALSE	FALSE	FALSE	public
34	Male	Urban	Business/Trading		PTB		Neg.			Negative	Negative	0	0	86		0	0	FALSE		FALSE	FALSE	FALSE	public
40	Female	Urban	Artisan		PTB		Pos	1	1	Negative		0	0	78		0	0	FALSE		FALSE	FALSE	FALSE	public
45	Male	Urban	Artisan		PTB		Pos	1	1	Positive		0	0	96		0	0	FALSE		FALSE	FALSE	FALSE	public
35	Male	Urban	Artisan		PTB		Neg.			Positive	Negative	0	0	90		0	0	FALSE		FALSE	FALSE	FALSE	public
66	Male	Urban	Civil servant		PTB		Neg.			Positive		0	0	88		0	0	FALSE		FALSE	FALSE	FALSE	public
15	Female	Rural	Student		PTB		Neg.			Positive	Negative	0	0	80		0	0	FALSE		FALSE	FALSE	FALSE	public
65	Male	Urban	Student		PTB		Neg.			Negative	Negative	0	0	130	180	1	1	FALSE		FALSE	FALSE	FALSE	public
28	Female	Rural	Artisan		PTB		Neg.			Negative	Negative	0	0	140	239	1	1	FALSE	Sedentary	TRUE	FALSE	FALSE	public
52	Male	Rural	Civil servant		PTB		Neg.			Positive	Negative	0	0	140	259	1	1	FALSE	Sedentary	TRUE	FALSE	FALSE	public
17	Female	Urban	Student		PTB		Neg.			Positive		0	0	80		0	0	FALSE	Sedentary	TRUE	FALSE	FALSE	public
53	Male	Urban	Civil servant		PTB		Neg.			Positive		0	0	89		0	0	FALSE	Sedentary	TRUE	FALSE	FALSE	public
40	Female	Urban	Business/Trading		PTB		Neg.			Negative		0	0	90		0	0	FALSE	Sedentary	TRUE	FALSE	FALSE	public
18	Male	Urban	Student		PTB		Neg.			Negative		0	0	86		0	0	FALSE	Sedentary	TRUE	FALSE	FALSE	public
28	Female	Urban	Artisan		PTB		Pos	1	1	Positive		0	0	96		0	0	FALSE	Sedentary	TRUE	FALSE	FALSE	public
33	Male	Urban	Artisan		PTB		Neg.			Positive		0	0	99		0	0	FALSE	Sedentary	TRUE	FALSE	FALSE	public
64	Male	Urban	Business/Trading		EPTB		Neg.					0	0	100		0	0	TRUE	Moderate	FALSE	TRUE	FALSE	public
28	Male	Urban	Civil servant		PTB		Pos	1	1	Positive		0	0	100		0	0	FALSE		FALSE	FALSE	FALSE	public
42	Male	Rural	Business/Trading		PTB		Neg.			Positive		0	0	99		0	0	FALSE		FALSE	FALSE	FALSE	public
43	Male	Urban	Business/Trading		PTB		Neg.			Positive		0	0	130	230	1	1	FALSE		FALSE	FALSE	FALSE	public
40	Male	Urban	Civil servant		PTB		Pos			Negative		0	0	100		0	0	FALSE		FALSE	FALSE	FALSE	public
55	Male	Urban	Civil servant		PTB		Neg.			Negative		0	0	140	180	1	1	FALSE		FALSE	FALSE	FALSE	public
36	Male	Urban	Student		PTB		Neg.			Positive		0	0	88		0	0	FALSE		FALSE	FALSE	FALSE	public
50	Female	Rural	Business/Trading		PTB		Neg.			Negative		0	0	92		0	0	FALSE		FALSE	FALSE	FALSE	public
65	Female	Urban	Business/Trading		PTB		Neg.			Negative		0	0	100		0	0	FALSE		FALSE	FALSE	FALSE	public
25	Female	Urban	Student		PTB		Neg.			Negative		0	0	90		0	0	FALSE		FALSE	FALSE	FALSE	public
42	Female	Urban	Business/Trading		PTB		Neg.			Negative		0	0	89		0	0	FALSE		FALSE	FALSE	FALSE	public
27	Male	Urban	Student		PTB		Neg.			Negative		0	0	82		0	0	FALSE		FALSE	FALSE	FALSE	public
18	Male	Urban	Student		PTB		Neg.			Negative		0	0	82		0	0	FALSE		FALSE	FALSE	FALSE	public
24	Female	Urban	Business/Trading		EPTB		Neg.					0	0	90		0	0	TRUE	Moderate	FALSE	TRUE	FALSE	public
40	Female	Urban	Civil servant		EPTB		Neg.					0	0	89		0	0	TRUE	Sedentary	TRUE	FALSE	FALSE	public
70	Female	Urban	Business/Trading		PTB		Neg.			Positive	Negative	0	0	100		0	0	FALSE	Moderate	FALSE	TRUE	FALSE	public
42	Male	Urban	Civil servant		PTB		Neg.			Negative	Negative	0	0	78		0	0	FALSE		FALSE	FALSE	FALSE	public
50	Male	Urban	Civil servant		PTB		Pos			Positive	Negative	0	0	100		0	0	FALSE		FALSE	FALSE	FALSE	public
50	Male	Urban	Civil servant		PTB		Neg.			Negative	Negative	0	0	87		0	0	FALSE		FALSE	FALSE	FALSE	public
42	Male	Urban	Civil servant		PTB		Neg.			Negative	Negative	0	0	94		0	0	FALSE		FALSE	FALSE	FALSE	public
41	Male	Urban	Civil servant		PTB		Neg.			Negative	Negative	0	0	90		0	0	FALSE		FALSE	FALSE	FALSE	public
33	Male	Urban	Artisan		PTB		Pos			Negative	Negative	0	0	88		0	0	FALSE		FALSE	FALSE	FALSE	public
60	Male	Urban	Business/Trading		EPTB		Neg.					0	0	100		0	0	TRUE		FALSE	FALSE	FALSE	public
40	Female	Rural	Farmer		PTB		Pos	1	1	Negative	Negative	0	0	96		0	0	FALSE		FALSE	FALSE	FALSE	public
37	Female	Urban	Business/Trading		PTB		Pos	1	1	Negative	Negative	0	0	98		0	0	FALSE		FALSE	FALSE	FALSE	public
41	Male	Urban	Business/Trading		PTB		Pos	1	1	Positive	Negative	0	0	86		0	0	FALSE		FALSE	FALSE	FALSE	public
41	Male	Rural	Business/Trading		PTB		Pos	1	1	Negative	Negative	0	0	94		0	0	FALSE		FALSE	FALSE	FALSE	public
34	Male	Urban	Business/Trading		PTB		Pos	1	1	Negative	Negative	0	0	88		0	0	FALSE		FALSE	FALSE	FALSE	public
36	Female	Urban	Civil servant		PTB		Pos	1	1	Negative	Negative	0	0	76		0	0	FALSE		FALSE	FALSE	FALSE	public
47	Female	Urban	Business/Trading		EPTB		Neg.					0	0	100		0	0	TRUE		FALSE	FALSE	FALSE	public
53	Male	Urban	Civil servant		PTB		Neg.			Positive		0	0	95		0	0	FALSE		FALSE	FALSE	FALSE	public
40	Male	Urban	Business/Trading		EPTB		Neg.					0	0	98		0	0	TRUE		FALSE	FALSE	FALSE	public
49	Male	Rural	Civil servant		PTB		Pos	1	1	Negative	Negative	0	0	100		0	0	FALSE		FALSE	FALSE	FALSE	public
48	Male	Urban	Business/Trading		PTB		Pos	1	1	Positive	Negative	0	0	94		0	0	FALSE		FALSE	FALSE	FALSE	public
42	Male	Urban	Civil servant		PTB		Pos	1	1	Positive	Negative	0	0	83		0	0	FALSE		FALSE	FALSE	FALSE	public
38	Female	Urban	Artisan		PTB		Neg.			Negative	Negative	0	0	73		0	0	FALSE		FALSE	FALSE	FALSE	public
50	Female	Urban	Business/Trading		EPTB		Pos	1	1			0	0	136		0	0	TRUE		FALSE	FALSE	FALSE	public
45	Female	Urban	Civil servant		PTB		Pos	1	1	Negative	Negative	0	0	80		0	0	FALSE		FALSE	FALSE	FALSE	public
25	Male	Urban	Student		PTB		Neg.			Negative	Negative	0	0	98		0	0	FALSE		FALSE	FALSE	FALSE	public
33	Female	Urban	Civil servant		PTB		Neg.	0		Positive	Negative	0	0	162	104	0	0	FALSE		FALSE	FALSE	FALSE	public
38	Female	Urban	Civil servant		PTB		Neg.	0		Positive	Negative	0	0	124	90	0	0	FALSE		FALSE	FALSE	FALSE	public
47	Male	Rural	Farmer		PTB		Neg.	0		Negative	Negative	0	0	82		0	0	FALSE		FALSE	FALSE	FALSE	public
27	Male	Rural	Business/Trading		PTB		Neg.	0		Positive	Negative	0	0	97		0	0	FALSE		FALSE	FALSE	FALSE	public
45	Female	Urban	Civil servant		PTB		Pos	1	1	Negative	Negative	0	0	81		0	0	FALSE		FALSE	FALSE	FALSE	public
27	Female	Urban	Business/Trading		PTB		Neg.	0	0	Positive	Negative	0	0	81		0	0	FALSE		FALSE	FALSE	FALSE	public
47	Male	Rural	Farmer		PTB		Neg.	0	0	Negative	Negative	0	0	82		0	0	FALSE		FALSE	FALSE	FALSE	public
39	Female	Rural	Civil servant		PTB		Pos	1	1	Negative	Negative	0	0	85		0	0	FALSE		FALSE	FALSE	FALSE	public
46	Male	Urban	Business/Trading		PTB		Neg.	0	0	Negative	Negative	0	0	107		0	0	FALSE		FALSE	FALSE	FALSE	public
75	Male	Urban	Farmer		EPTB		Pos	0	0			0	0	80		0	0	TRUE		FALSE	FALSE	FALSE	public
30	Female	Urban	Business/Trading		PTB		Neg.	0	0	Positive	Negative	0	0	121	93	0	0	FALSE		FALSE	FALSE	FALSE	public
26	Female	Urban	Business/Trading		PTB		Neg.	0	0	Positive	Negative	0	0	137	98	0	0	FALSE		FALSE	FALSE	FALSE	public
40	Female	Urban	Business/Trading		PTB		Pos	1	1	Negative	Negative	0	0	118		0	0	FALSE		FALSE	FALSE	FALSE	public
32	Female	Urban	Civil servant		PTB		Neg.	0	0	Negative	Negative	0	0	82		0	0	FALSE		FALSE	FALSE	FALSE	public
68	Male	Rural	Business/Trading		PTB		Neg.	0	0	Negative	Negative	0	0	95		0	0	FALSE		FALSE	FALSE	FALSE	public
41	Male	Urban	Civil servant		PTB		Pos	1	1	Positive	Negative	0	0	156	106	0	0	FALSE		FALSE	FALSE	FALSE	public
42	Female	Urban	Business/Trading		PTB		Neg.			Positive	Negative	0	0	92		0	0	FALSE		FALSE	FALSE	FALSE	public
60	Male	Urban	Civil servant		PTB		Neg.			Positive	Negative	0	0	338	212	1	1	FALSE		FALSE	FALSE	FALSE	public
91	Female	Rural	Farmer		PTB		Neg.			Positive	Negative	0	0	138	48	0	0	FALSE		FALSE	FALSE	FALSE	public
46	Female	Rural	Business/Trading		PTB		Neg.			Negative	Positive	0	0	120	98	0	0	FALSE		FALSE	FALSE	FALSE	public
25	Male	Urban	Artisan		PTB		Neg.			Positive	Negative	0	0	114	81	0	0	FALSE		FALSE	FALSE	FALSE	public
39	Male	Urban	Civil servant		PTB		Neg.			Negative	Negative	0	0	123	92	0	0	FALSE		FALSE	FALSE	FALSE	public
30	Female	Rural	Business/Trading		PTB		Neg.			Positive	Negative	0	0	120	92	0	0	FALSE		FALSE	FALSE	FALSE	public
40	Female	Rural	Business/Trading		PTB		Neg.			Positive	Negative	0	0	267	102	0	0	FALSE		FALSE	FALSE	FALSE	public
32	Male	Rural	Business/Trading		PTB		Neg.			Positive	Negative	0	0	112	88	0	0	FALSE		FALSE	FALSE	FALSE	public
27	Female	Rural	Civil servant		PTB		Neg.			Negative	Negative	0	0	160	128	1	1	FALSE		FALSE	FALSE	FALSE	public
20	Female	Urban	Student		PTB		Neg.			Positive	Negative	0	0	117	98	0	0	FALSE		FALSE	FALSE	FALSE	public
42	Female	Urban	Civil servant		PTB		Neg.	0	0	Positive	Negative	0	0	73		0	0	FALSE		FALSE	FALSE	FALSE	public
47	Female	Urban	Business/Trading		PTB		Neg.	0	0	Positive		0	0	81		0	0	FALSE		FALSE	FALSE	FALSE	public
25	Female	Urban	Student		PTB		Neg.	0	0	Positive	Negative	0	0	144	88	0	0	FALSE		FALSE	FALSE	FALSE	public
62	Male	Rural	Business/Trading		PTB		Neg.	0	0	Positive	Negative	0	0	105		0	0	FALSE		FALSE	FALSE	FALSE	public
69	Male	Urban	Business/Trading		PTB		Neg.			Negative	Negative	0	0	96		0	0	FALSE		FALSE	FALSE	FALSE	public
45	Female	Rural	Business/Trading		PTB		Pos	1	1	Positive	Negative	0	0	130	84	0	0	FALSE	Moderate	FALSE	TRUE	FALSE	public
91	Female	Urban	Business/Trading		PTB		Neg.	0	0	Positive	Negative	0	0	169	63	0	0	FALSE	Moderate	FALSE	TRUE	FALSE	public
26	Female	Urban	Civil servant		PTB		Neg.	0	0	Positive	Negative	0	0	87		0	0	FALSE	Sedentary	TRUE	FALSE	FALSE	public
45	Male	Rural	Business/Trading		PTB		Neg.	0	0	Negative	Negative	0	0	116	88	0	0	FALSE		FALSE	FALSE	FALSE	public
57	Female	Rural	Business/Trading		PTB		Neg.	0	0	Negative	Negative	0	0	48		0	0	FALSE		FALSE	FALSE	FALSE	public
45	Female	Urban	Business/Trading		PTB		Neg.	0	0	Positive	Negative	0	0	92		0	0	FALSE		FALSE	FALSE	FALSE	public
31	Male	Rural	Others	clergy	PTB		Neg.	0	0	Negative	Negative	0	0	68		0	0	FALSE		FALSE	FALSE	FALSE	public
19	Female	Urban	Student		PTB		Neg.	0	0	Positive	Negative	0	0	100		0	0	FALSE		FALSE	FALSE	FALSE	public
35	Female	Rural	Business/Trading		PTB		Neg.			Positive	Negative	0	0	132	87	0	0	FALSE		FALSE	FALSE	FALSE	public
27	Female	Urban	Business/Trading		PTB		Neg.			Positive	Negative	0	0	72		0	0	FALSE		FALSE	FALSE	FALSE	public
32	Male	Urban	Business/Trading		PTB		Neg.	0	0	Positive	Positive	0	0	91		0	0	FALSE		FALSE	FALSE	FALSE	public
17	Female	Urban	Student		PTB		Neg.			Positive	Negative	0	0	94		0	0	FALSE	Sedentary	TRUE	FALSE	FALSE	public
31	Female	Rural	Business/Trading		PTB		Pos	1	1	Negative	Negative	0	0	76		0	0	FALSE		FALSE	FALSE	FALSE	public
18	Female	Rural	Student		PTB		Neg.			Positive	Negative	0	0	87		0	0	FALSE	Sedentary	TRUE	FALSE	FALSE	public
42	Female	Urban	Business/Trading		PTB		Pos	1	1	Positive	Negative	0	0	79		0	0	FALSE	Moderate	FALSE	TRUE	FALSE	public
42	Female	Urban	Business/Trading		PTB		Neg.	0	0	Positive	Positive	0	0	72		0	0	FALSE		FALSE	FALSE	FALSE	public
40	Male	Urban	Business/Trading		PTB		Neg.			Negative	Negative	0	0	147	84	0	0	FALSE		FALSE	FALSE	FALSE	public
45	Male	Urban	Civil servant		PTB		Pos	1	1	Negative	Negative	1	0	87		0	0	FALSE		FALSE	FALSE	FALSE	public
35	Female	Urban	Civil servant		PTB		Neg.			Positive	Negative	0	0	90		0	0	FALSE		FALSE	FALSE	FALSE	public
40	Female	Urban	Business/Trading		PTB		Neg.			Negative		0	1	389	136	0	1	FALSE		FALSE	FALSE	FALSE	public
36	Female	Urban	Civil servant		PTB		Pos	1		Negative	Negative	0	0	73		0	0	FALSE		FALSE	FALSE	FALSE	public
26	Female	Rural	Student		PTB		Neg.			Positive	Negative	0	0	98		0	0	FALSE		FALSE	FALSE	FALSE	public
17	Female	Rural	Business/Trading		PTB		Neg.			Positive	Negative	0	0	120	86	0	0	FALSE		FALSE	FALSE	FALSE	public
40	Male	Urban	Business/Trading		PTB		Neg.			Positive	Negative	0	0	64		0	0	FALSE		FALSE	FALSE	FALSE	public
52	Female	Rural	Civil servant		PTB		Neg.			Negative	Negative	0	0	84		0	0	FALSE		FALSE	FALSE	FALSE	public
45	Female	Rural	Civil servant		EPTB		Neg.					0	0	97		0	0	TRUE	Sedentary	TRUE	FALSE	FALSE	public
40	Male	Urban	Others	Driving	PTB		Neg.			Negative	Negative	0	0	78		0	0	FALSE		FALSE	FALSE	FALSE	public
45	Female	Urban	Farmer		PTB		Neg.			Negative	Negative	0	0	359	363	1	1	FALSE		FALSE	FALSE	FALSE	public
29	Male	Urban	Others	Driving	PTB		Neg.			Negative	Negative	0	0	78		0	0	FALSE		FALSE	FALSE	FALSE	public
18	Female	Rural	Student		PTB		Neg.			Positive	Negative	0	0	95		0	0	FALSE		FALSE	FALSE	FALSE	public
40	Male	Urban	Others	Driving	PTB		Neg.			Positive	Negative	0	0	140	88	0	0	FALSE		FALSE	FALSE	FALSE	public
30	Male	Rural	Business/Trading		PTB		Neg.			Negative	Negative	0	0	122	98	0	0	FALSE		FALSE	FALSE	FALSE	public
18	Male	Rural	Student		PTB		Neg.			Positive	Negative	0	0	105		0	0	FALSE		FALSE	FALSE	FALSE	public
42	Female	Urban	Business/Trading		PTB		Neg.			Negative	Negative	0	0	93		0	0	FALSE		FALSE	FALSE	FALSE	public
20	Male	Urban	Student		PTB		Neg.			Positive	Negative	0	0	96		0	0	FALSE		FALSE	FALSE	FALSE	public
22	Female	Urban	Student		PTB		Neg.			Positive	Negative	0	0	119	102	0	0	FALSE		FALSE	FALSE	FALSE	public
25	Male	Urban	Student		PTB		Neg.			Negative	Negative	0	0	90		0	0	FALSE		FALSE	FALSE	FALSE	public
36	Female	Urban	Business/Trading		EPTB		Neg.					0	0	84		0	0	TRUE	Moderate	FALSE	TRUE	FALSE	public
22	Female	Rural	Artisan		PTB		Neg.			Positive	Negative	0	0	90		0	0	FALSE	Sedentary	TRUE	FALSE	FALSE	public
95	Male	Urban	Business/Trading		PTB		Neg.			Negative	Negative	0	0	79		0	0	FALSE		FALSE	FALSE	FALSE	public
26	Male	Urban	Artisan		PTB		Neg.			Positive	Negative	0	0	64		0	0	FALSE		FALSE	FALSE	FALSE	public
30	Male	Urban	Others	Driving	PTB		Neg.			Negative	Negative	0	0	65		0	0	FALSE		FALSE	FALSE	FALSE	public
21	Male	Urban	Student		PTB		Neg.			Positive	Negative	0	0	105		0	0	FALSE		FALSE	FALSE	FALSE	public
42	Male	Urban	Others	Driving	PTB		Neg.			Positive	Negative	0	0	118	64	0	0	FALSE		FALSE	FALSE	FALSE	public
20	Male	Urban	Student		PTB		Neg.			Negative	Negative	0	0	94		0	0	FALSE		FALSE	FALSE	FALSE	public
18	Female	Urban	Student		PTB		Neg.			Positive	Negative	0	0	69		0	0	FALSE		FALSE	FALSE	FALSE	public
18	Male	Urban	Student		PTB		Neg.			Negative	Negative	0	0	79		0	0	FALSE		FALSE	FALSE	FALSE	public
44	Male	Urban	Civil servant		PTB		Neg.			Positive	Negative	0	0	98		0	0	FALSE		FALSE	FALSE	FALSE	public
56	Male	Urban	Business/Trading		PTB		Neg.			Positive	Negative	0	1	135		0	1	FALSE		FALSE	FALSE	FALSE	public
36	Female	Urban	Civil servant		PTB		Neg.			Negative	Negative	0	0	70		0	0	FALSE		FALSE	FALSE	FALSE	public
42	Male	Rural	Farmer		PTB		Neg.			Positive	Positive	1	0	80		0	0	FALSE		FALSE	FALSE	FALSE	public
67	Female	Urban	Civil servant		PTB		Neg.			Negative	Negative	0	0	99		0	0	FALSE		FALSE	FALSE	FALSE	public
25	Male	Urban	Others	Driving	PTB		Neg.			Positive	Negative	0	0	80		0	0	FALSE		FALSE	FALSE	FALSE	public
26	Male	Urban	Business/Trading		PTB		Neg.			Negative	Negative	0	0	71		0	0	FALSE		FALSE	FALSE	FALSE	public
92	Female	Urban	Farmer		PTB		Neg.			Positive	Negative	0	0	169	63	0	0	FALSE		FALSE	FALSE	FALSE	public
41	Male	Urban	Civil servant		PTB		Neg.			Positive		0	0	91		0	0	FALSE		FALSE	FALSE	FALSE	public
18	Male	Urban	Others	Child	PTB		Neg.			Negative	Negative	0	0	88		0	0	FALSE		FALSE	FALSE	FALSE	public
43	Male	Urban	Civil servant		EPTB		Neg.					0	0	123	86	0	0	TRUE	Sedentary	TRUE	FALSE	FALSE	public
29	Male	Urban	Others	Driver	PTB		Neg.			Positive	Negative	1	0	128	88	0	0	FALSE		FALSE	FALSE	FALSE	public
39	Female	Urban	Business/Trading		PTB		Pos	1	1	Negative	Negative	0	0	87		0	0	FALSE		FALSE	FALSE	FALSE	public
30	Female	Urban	Business/Trading		PTB		Neg.	0	0	Negative	Negative	0	0	76		0	0	FALSE		FALSE	FALSE	FALSE	public
24	Female	Urban	Student		PTB		Neg.			Negative	Negative	0	0	96		0	0	FALSE		FALSE	FALSE	FALSE	public
25	Male	Urban	Civil servant		EPTB		Neg.					1	0	101		0	0	TRUE	Sedentary	TRUE	FALSE	FALSE	public
37	Male	Urban	Civil servant		PTB		Neg.			Positive	Negative	0	0	88		0	0	FALSE		FALSE	FALSE	FALSE	public
35	Female	Urban	Business/Trading		PTB		Pos	1	0	Positive	Negative	0	0	114	88	0	0	FALSE		FALSE	FALSE	FALSE	public
68	Male	Urban	Civil servant		PTB		Neg.			Negative	Negative	0	0	278	126	1	1	FALSE		FALSE	FALSE	FALSE	public
28	Female	Urban	Business/Trading		PTB		Pos	1	1	Negative	Negative	0	0	83		0	0	FALSE		FALSE	FALSE	FALSE	public
32	Female	Urban	Civil servant		PTB		Pos			Positive	Negative	0	0	109		0	0	FALSE		FALSE	FALSE	FALSE	public
18	Male	Urban	Others	Child	EPTB		Neg.					0	0	76		0	0	TRUE		FALSE	FALSE	FALSE	public
38	Female	Urban	Civil servant		PTB		Neg.			Negative	Negative	0	0	84		0	0	FALSE		FALSE	FALSE	FALSE	public
72	Male	Rural	Farmer		PTB		Neg.			Positive	Negative	0	0	152	98	0	0	FALSE		FALSE	FALSE	FALSE	public
42	Male	Urban	Business/Trading		PTB		Neg.			Negative	Negative	0	0	129	82	0	0	FALSE		FALSE	FALSE	FALSE	public
28	Male	Urban	Civil servant		PTB		Neg.			Positive	Negative	1	0	125	92	0	0	FALSE		FALSE	FALSE	FALSE	public
36	Male	Urban	Business/Trading		PTB		Neg.			Positive	Negative	0	0	62		0	0	FALSE		FALSE	FALSE	FALSE	public
40	Male	Urban	Civil servant		PTB		Neg.			Positive	Negative	0	0	85		0	0	FALSE		FALSE	FALSE	FALSE	public
70	Male	Urban	Others	Clergy	PTB		Neg.			Negative	Negative	0	0	148	78	0	0	FALSE		FALSE	FALSE	FALSE	public
50	Female	Urban	Business/Trading		PTB		Neg.			Positive	Negative	0	0	64		0	0	FALSE	Moderate	FALSE	TRUE	FALSE	public
60	Male	Rural	Farmer		PTB		Neg.			Positive	Negative	0	0	84		0	0	FALSE		FALSE	FALSE	FALSE	public
35	Male	Urban	Business/Trading		PTB		Neg.			Negative	Negative	0	0	103		0	0	FALSE		FALSE	FALSE	FALSE	public
21	Male	Urban	Student		PTB		Neg.			Positive	Negative	0	0	110	67	0	0	FALSE		FALSE	FALSE	FALSE	public
43	Male	Urban	Business/Trading		PTB		Neg.			Negative	Negative	0	0	104		0	0	FALSE		FALSE	FALSE	FALSE	public
58	Male	Urban	Civil servant		PTB		Neg.			Negative	Negative	0	0	104		0	0	FALSE		FALSE	FALSE	FALSE	public
35	Female	Urban	Civil servant		PTB		Neg.			Positive	Negative	0	0	94		0	0	FALSE		FALSE	FALSE	FALSE	public
54	Female	Urban	Business/Trading		PTB		Neg.			Positive	Negative	0	0	84		0	0	FALSE		FALSE	FALSE	FALSE	public
75	Male	Urban	Business/Trading		PTB		Neg.			Negative	Negative	0	0	118	84	0	0	FALSE		FALSE	FALSE	FALSE	public
25	Female	Urban	Student		PTB		Neg.			Positive	Negative	0	0	73		0	0	FALSE		FALSE	FALSE	FALSE	public
27	Female	Rural	Business/Trading		PTB		Pos	1	1	Negative	Negative	0	0	114	71	0	0	FALSE		FALSE	FALSE	FALSE	public
76	Male	Rural	Farmer		EPTB		Neg.					0	0	68		0	0	TRUE		FALSE	FALSE	FALSE	public
34	Male	Rural	Farmer		PTB		Pos	1	0	Positive		0	0	112		0	0	FALSE		FALSE	FALSE	FALSE	public
28	Female	Urban	Student		PTB		Neg.			Positive	Negative	0	0	120		0	0	FALSE		FALSE	FALSE	FALSE	public
19	Male	Urban	Student		PTB		Neg.			Positive	Negative	0	0		107	0	0	FALSE	Moderate	FALSE	TRUE	FALSE	public
23	Female	Rural	Student		PTB		Neg.			Positive		0	0	112		0	0	FALSE		FALSE	FALSE	FALSE	public
59	Male	Urban	Civil servant		PTB		Pos	1	1	Positive	Negative	0	0	114	88	0	0	FALSE		FALSE	FALSE	FALSE	public
33	Male	Rural	Civil servant		PTB		Pos	1	1	Positive	Negative	1	0	113	69	0	0	FALSE		FALSE	FALSE	FALSE	public
55	Female	Urban	Business/Trading		PTB		Neg.			Negative	Negative	0	0	103		0	0	FALSE		FALSE	FALSE	FALSE	public
44	Male	Rural	Artisan		PTB		Neg.		0	Negative	Negative	0	0	83		0	0	FALSE		FALSE	FALSE	FALSE	public
40	Male	Rural	Artisan		PTB		Neg.			Negative	Negative	1	0	77		0	0	FALSE		FALSE	FALSE	FALSE	public
75	Male	Urban	Business/Trading		PTB		Neg.			Negative	Negative	0	0	85		0	0	FALSE		FALSE	FALSE	FALSE	public
52	Female	Urban	Business/Trading		PTB		Neg.			Positive	Negative	0	0	90		0	0	FALSE		FALSE	FALSE	FALSE	public
20	Female	Urban	Student		PTB		Neg.	0	0	Positive	Negative	0	0	69		0	0	FALSE		FALSE	FALSE	FALSE	public
24	Female	Urban	Civil servant		PTB		Neg.	0	0	Positive	Negative	0	0	80		0	0	FALSE		FALSE	FALSE	FALSE	public
25	Female	Urban	Business/Trading		PTB		Neg.	0	0	Negative	Negative	0	0	71		0	0	FALSE		FALSE	FALSE	FALSE	public
21	Male	Urban	Student		PTB		Neg.			Negative	Negative	0	0	106		0	0	FALSE		FALSE	FALSE	FALSE	public
47	Male	Rural	Others	Driving	PTB		Neg.			Negative	Negative	0	0	108		0	0	FALSE		FALSE	FALSE	FALSE	public
28	Female	Urban	Business/Trading		PTB		Neg.	0	0	Positive	Negative	0	0	119	94	0	0	FALSE		FALSE	FALSE	FALSE	public
40	Male	Urban	Business/Trading		EPTB		Pos	1	1			1	0	104	71	0	0	TRUE	Moderate	FALSE	TRUE	FALSE	public
31	Female	Urban	Business/Trading		PTB		Pos	1	1	Positive	Negative	0	0	102		0	0	FALSE		FALSE	FALSE	FALSE	public
73	Female	Urban	Business/Trading		PTB		Pos	0	0	Positive	Negative	0	0	125	103	0	0	FALSE		FALSE	FALSE	FALSE	public
35	Female	Rural	Business/Trading		PTB		Pos	1	1	Negative	Negative	0	0	97		0	0	FALSE		FALSE	FALSE	FALSE	public
48	Male	Urban	Civil servant		PTB		Pos	0	0	Negative	Negative	0	0	108		0	0	FALSE		FALSE	FALSE	FALSE	public
74	Female	Urban	Business/Trading		PTB		Pos	0	0	Negative	Negative	0	0	78		0	0	FALSE		FALSE	FALSE	FALSE	public
32	Female	Urban	Business/Trading		PTB		Neg.			Negative	Negative	0	0	67		0	0	FALSE		FALSE	FALSE	FALSE	public
42	Female	Urban	Business/Trading		PTB		Neg.	0	0	Negative	Negative	0	0	91		0	0	FALSE		FALSE	FALSE	FALSE	public
30	Male	Urban	Others	Driving	PTB		Neg.	0	0	Positive	Negative	0	0	100		0	0	FALSE		FALSE	FALSE	FALSE	public
56	Male	Urban	Civil servant		PTB		Neg.	0	0	Negative	Negative	0	0	110	81	0	0	FALSE		FALSE	FALSE	FALSE	public
53	Female	Urban	Business/Trading		PTB		Pos	1	1	Positive	Negative	0	0	81		0	0	FALSE		FALSE	FALSE	FALSE	public
29	Female	Urban	Business/Trading		PTB		Neg.			Positive	Negative	0	0	100		0	0	FALSE		FALSE	FALSE	FALSE	public
37	Female	Urban	Others	Driving	PTB		Neg.			Negative	Negative	0	0	102		0	0	FALSE		FALSE	FALSE	FALSE	public
51	Male	Urban	Others	clergy	PTB		Pos	1	1	Negative	Negative	0	0	66		0	0	FALSE		FALSE	FALSE	FALSE	public
75	Male	Urban	Business/Trading		PTB		Neg.			Negative	Negative	1	0	82		0	0	FALSE		FALSE	FALSE	FALSE	public
30	Female	Urban	Business/Trading		PTB		Neg.			Negative	Negative	0	0	100		0	0	FALSE		FALSE	FALSE	FALSE	public
70	Male	Urban	Civil servant		PTB		Neg.			Positive	Negative	0	0	107		0	0	FALSE	Sedentary	TRUE	FALSE	FALSE	public
20	Male	Urban	Business/Trading		PTB		Neg.			Positive	Negative	0	0	98		0	0	FALSE	Moderate	FALSE	TRUE	FALSE	public
34	Female	Rural	Civil servant		PTB		Neg.			Positive	Negative	0	0	113	83	0	0	FALSE	Moderate	TRUE	FALSE	FALSE	public
50	Male	Urban	Civil servant		PTB		Neg.			Positive		1	0	103		0	0	FALSE	Sedentary	TRUE	FALSE	FALSE	public
56	Male	Urban	Civil servant		PTB		Neg.			Positive	Negative	0	0	242	88	0	0	FALSE	Sedentary	TRUE	FALSE	FALSE	public
52	Male	Urban	Civil servant		PTB		Neg.			Positive		1	0	161	104	0	0	FALSE	Sedentary	TRUE	FALSE	FALSE	public
29	Female	Urban	Business/Trading		PTB		Neg.			Positive	Negative	0	0	140	80	0	0	FALSE	Moderate	FALSE	TRUE	FALSE	public
52	Male	Urban	Business/Trading		PTB		Neg.			Positive		0	0	188	122	1	1	FALSE	Moderate	FALSE	TRUE	FALSE	public
73	Female	Urban	Business/Trading		PTB		Neg.			Positive	Negative	0	0	103		0	0	FALSE	Moderate	FALSE	TRUE	FALSE	public
50	Male	Urban	Business/Trading		PTB		Neg.			Positive		1	0	102		0	0	FALSE		FALSE	FALSE	FALSE	public
26	Female	Urban	Student		PTB		Neg.			Negative		0	0	210		1	1	FALSE		FALSE	FALSE	FALSE	public
69	Male	Urban	Farmer		PTB		Neg.			Positive		0	0	79		0	0	FALSE		FALSE	FALSE	FALSE	public
76	Male	Urban	Business/Trading		PTB		Neg.			Positive		0	0	124	89	0	0	FALSE		FALSE	FALSE	FALSE	public
20	Female	Urban	Student		PTB		Neg.			Positive		0	0	89		0	0	FALSE		FALSE	FALSE	FALSE	public
36	Female	Urban	Business/Trading		PTB		Neg.	0	0	Negative		0	0	174	103	0	0	FALSE		FALSE	FALSE	FALSE	public
46	Male	Urban	Civil servant		PTB		Neg.	0	0	Positive		0	0	174	89	0	0	FALSE		FALSE	FALSE	FALSE	public
18	Female	Urban	Student		PTB		Neg.			Negative		0	0	95		0	0	FALSE		FALSE	FALSE	FALSE	public
33	Female	Urban	Business/Trading		PTB		Pos	1	1	Positive		0	0	84		0	0	FALSE	Moderate	FALSE	TRUE	FALSE	public
31	Male	Urban	Farmer		PTB		Neg.			Positive		0	0	113	87	0	0	FALSE		FALSE	FALSE	FALSE	public
20	Female	Urban	Business/Trading		PTB		Pos	1	1	Positive		0	0	83		0	0	FALSE		FALSE	FALSE	FALSE	public
28	Female	Urban	Business/Trading		PTB		Neg.			Positive		0	0	89		0	0	FALSE		FALSE	FALSE	FALSE	public
50	Female	Urban	Business/Trading		PTB		Neg.			Negative	Negative	0	0	89		0	0	FALSE		FALSE	FALSE	FALSE	public
17	Male	Urban	Student		PTB		Neg.			Positive		0	0	69		0	0	FALSE	Sedentary	TRUE	FALSE	FALSE	public
31	Female	Urban	Student		PTB		Neg.			Positive		0	0	128	99	0	0	FALSE	Sedentary	TRUE	FALSE	FALSE	public
42	Male	Urban	Artisan		PTB		Neg.			Negative		1	0	116	75	0	0	FALSE		FALSE	FALSE	FALSE	public
48	Female	Urban	Business/Trading		PTB		Neg.			Negative		0	0	164	93	0	0	FALSE		FALSE	FALSE	FALSE	public
40	Female	Urban	Business/Trading		PTB		Neg.	1	1	Positive		0	0	80		0	0	FALSE		FALSE	FALSE	FALSE	public
34	Female	Urban	Civil servant		PTB		Neg.			Positive		0	0	113	76	0	0	FALSE		FALSE	FALSE	FALSE	public
31	Male	Urban	Business/Trading		PTB		Neg.			Positive	Negative	0	0	294	132	1	1	FALSE		FALSE	FALSE	FALSE	public
29	Male	Urban	Farmer		PTB		Neg.			Negative	Negative	0	0	110		0	0	FALSE		FALSE	FALSE	FALSE	public
40	Male	Urban	Farmer		PTB		Neg.			Positive	Negative	0	0	92		0	0	FALSE		FALSE	FALSE	FALSE	public
20	Female	Urban	Business/Trading		PTB		Neg.			Positive	Positive	0	0	55		0	0	FALSE		FALSE	FALSE	FALSE	public
35	Female	Urban	Business/Trading		PTB		Neg.			Positive	Negative	0	0	89		0	0	FALSE		FALSE	FALSE	FALSE	public
21	Male	Urban	Student		PTB		Neg.			Positive	Negative	0	0	80		0	0	FALSE		FALSE	FALSE	FALSE	public
57	Male	Urban	Civil servant		PTB		Neg.			Positive	Negative	0	0	14		0	0	FALSE		FALSE	FALSE	FALSE	public
36	Male	Urban	Business/Trading		PTB		Neg.			Positive	Negative	0	0	69		0	0	FALSE		FALSE	FALSE	FALSE	public
55	Male	Rural	Farmer		PTB		Neg.			Positive	Negative	0	0	69		0	0	FALSE		FALSE	FALSE	FALSE	public
54	Female	Rural	Business/Trading		PTB		Pos	1		Negative	Negative	0	0	133	86	0	0	FALSE		FALSE	FALSE	FALSE	public
24	Male	Urban	Student		PTB		Neg.			Negative	Negative	0	0	41		0	0	FALSE		FALSE	FALSE	FALSE	public
30	Male	Rural	Business/Trading		PTB		Neg.			Positive	Negative	0	0	111	126	0	0	FALSE		FALSE	FALSE	FALSE	public
28	Female	Rural	Business/Trading		PTB		Pos	1		Negative	Negative	0	0	57		0	0	FALSE		FALSE	FALSE	FALSE	public
45	Male	Rural	Farmer		PTB		Neg.			Negative	Negative	0	0	83		0	0	FALSE		FALSE	FALSE	FALSE	public
28	Female	Urban	Farmer		PTB		Neg.			Negative	Negative	0	0	82		0	0	FALSE		FALSE	FALSE	FALSE	public
50	Male	Urban	Business/Trading		PTB		Pos	1		Positive	Negative	0	0	84		0	0	FALSE		FALSE	FALSE	FALSE	public
45	Female	Urban	Business/Trading		PTB		Neg.			Negative	Negative	0	0	85		0	0	FALSE		FALSE	FALSE	FALSE	public
30	Female	Urban	Farmer		PTB		Pos			Negative		0	0	108		0	0	FALSE		FALSE	FALSE	FALSE	public
25	Male	Urban	Business/Trading		PTB		Neg.			Negative	Positive	0	0	130	61	0	0	FALSE		FALSE	FALSE	FALSE	public
32	Female	Urban	Civil servant		PTB		Neg.			Negative	Negative	0	0	93		0	0	FALSE		FALSE	FALSE	FALSE	public
43	Male	Urban	Civil servant		PTB		Neg.			Negative	Positive	0	0	416	303	1	1	FALSE		FALSE	FALSE	FALSE	public
30	Male	Urban	Civil servant		PTB		Neg.			Positive	Negative	0	0	75		0	0	FALSE		FALSE	FALSE	FALSE	public
21	Male	Urban	Business/Trading		PTB		Pos	1		Positive	Negative	0	0	75		0	0	FALSE		FALSE	FALSE	FALSE	public
43	Male	Rural	Others	Driver	PTB		Neg.			Positive	Negative	0	0	95		0	0	FALSE		FALSE	FALSE	FALSE	public
30	Male	Rural	Farmer		PTB		Neg.			Negative	Negative	0	0	116	80	0	0	FALSE		FALSE	FALSE	FALSE	public
32	Female	Urban	Business/Trading		PTB		Neg.			Positive	Negative	0	0	98		0	0	FALSE		FALSE	FALSE	FALSE	public
71	Male	Urban	Farmer		PTB		Neg.			Negative	Negative	0	0	84		0	0	FALSE		FALSE	FALSE	FALSE	public
26	Female	Urban	Business/Trading		PTB		Neg.			Positive	Negative	0	0	78		0	0	FALSE		FALSE	FALSE	FALSE	public
32	Female	Urban	Business/Trading		PTB		Neg.			Negative	Negative	0	0	34		0	0	FALSE		FALSE	FALSE	FALSE	public
26	Male	Urban	Business/Trading		PTB		Neg.			Positive	Negative	0	0	116	84	0	0	FALSE		FALSE	FALSE	FALSE	public
21	Male	Urban	Student		PTB		Neg.			Negative	Negative	0	0	54		0	0	FALSE		FALSE	FALSE	FALSE	public
46	Male	Urban	Farmer		PTB		Neg.			Positive	Negative	0	0	119	47	0	0	FALSE		FALSE	FALSE	FALSE	public
38	Male	Rural	Others	Driver	PTB		Neg.			Positive	Negative	0	0	111	95	0	0	FALSE	Sedentary	TRUE	FALSE	FALSE	public
47	Female	Rural	Business/Trading		PTB		Neg.			Negative	Negative	0	0	149	86	0	0	FALSE	Moderate	FALSE	TRUE	FALSE	public
18	Male	Rural	Farmer		PTB		Neg.			Negative		0	0	73		0	0	FALSE	Vigorous	FALSE	FALSE	TRUE	public
27	Female	Urban	Business/Trading		PTB		Neg.			Positive	Negative	0	0	90		0	0	FALSE	Moderate	FALSE	TRUE	FALSE	public
70	Male	Rural	Farmer		PTB		Neg.			Positive	Negative	0	0	74		0	0	FALSE		FALSE	FALSE	FALSE	public
31	Male	Rural	Artisan		PTB		Neg.			Positive	Negative	0	0	112	77	0	0	FALSE		FALSE	FALSE	FALSE	public
40	Female	Rural	Farmer		PTB		Neg.			Positive	Negative	0	0	229	134	0	0	FALSE		FALSE	FALSE	FALSE	public
25	Female	Rural	Artisan		PTB		Neg.			Positive	Negative	0	0	84		0	0	FALSE		FALSE	FALSE	FALSE	public
78	Female	Urban	Business/Trading		PTB		Neg.			Negative	Negative	0	0	122	63	0	0	FALSE		FALSE	FALSE	FALSE	public
30	Female	Urban	Business/Trading		PTB		Neg.			Negative	Negative	0	0	90		0	0	FALSE		FALSE	FALSE	FALSE	public
29	Male	Urban	Business/Trading		PTB		Neg.			Negative	Negative	0	0	99		0	0	FALSE		FALSE	FALSE	FALSE	public
36	Female	Rural	Business/Trading		PTB		Neg.			Positive	Negative	0	0	79		0	0	FALSE		FALSE	FALSE	FALSE	public
36	Male	Rural	Business/Trading		PTB		Neg.			Negative	Negative	0	0	104		0	0	FALSE		FALSE	FALSE	FALSE	public
33	Male	Urban	Business/Trading		PTB		Pos			Negative	Negative	1	0	102		0	0	FALSE		FALSE	FALSE	FALSE	public
52	Male	Urban	Civil servant		PTB		Pos			Positive	Negative	0	0	91		0	0	FALSE		FALSE	FALSE	FALSE	public
48	Male	Urban	Farmer		PTB		Neg.			Negative	Negative	0	0	170	180	1	1	FALSE		FALSE	FALSE	FALSE	public
35	Male	Rural	Business/Trading		PTB		Neg.			Negative	Negative	0	0	109		0	0	FALSE		FALSE	FALSE	FALSE	public
17	Female	Urban	Student		PTB		Neg.	0	0	Positive	Negative	0	0	81		0	0	FALSE	Sedentary	TRUE	FALSE	FALSE	public
65	Male	Rural	Business/Trading		PTB		Neg.	0	0	Positive	Negative	0	0	128	80	0	0	FALSE		FALSE	FALSE	FALSE	public
27	Male	Rural	Business/Trading		PTB		Neg.	0	0	Positive	Negative	0	0	137	134	1	1	FALSE		FALSE	FALSE	FALSE	public
40	Female	Urban	Farmer		PTB		Neg.	0	0	Negative	Negative	0	0	113	84	0	0	FALSE		FALSE	FALSE	FALSE	public
35	Male	Rural	Farmer		PTB		Neg.	0	0	Positive	Negative	1	0	87		0	0	FALSE		FALSE	FALSE	FALSE	public
57	Female	Rural	Business/Trading		PTB		Neg.	0	0	Positive	Negative	0	0	134	87	0	0	FALSE		FALSE	FALSE	FALSE	public
36	Male	Rural	Business/Trading		PTB		Neg.	0	0	Positive	Negative	0	0	126	81	0	0	FALSE		FALSE	FALSE	FALSE	public
20	Female	Urban	Student		PTB		Neg.	0	0	Positive	Negative	0	0	97		0	0	FALSE		FALSE	FALSE	FALSE	public
30	Female	Urban	Business/Trading		PTB		Neg.	0	0	Positive	Negative	0	0	95		0	0	FALSE		FALSE	FALSE	FALSE	public
74	Male	Rural	Farmer		PTB		Neg.	0	0	Positive	Negative	0	0	80		0	0	FALSE		FALSE	FALSE	FALSE	public
30	Male	Rural	Business/Trading		PTB		Neg.	0	0	Positive	Negative	0	0	74		0	0	FALSE		FALSE	FALSE	FALSE	public
50	Male	Urban	Artisan		PTB		Neg.	0	0	Positive	Negative	0	0	69		0	0	FALSE		FALSE	FALSE	FALSE	public
22	Female	Urban	Business/Trading		PTB		Neg.	0	0	Positive	Negative	0	0	104		0	0	FALSE		FALSE	FALSE	FALSE	public
27	Male	Rural	Farmer		PTB		Neg.	0	0	Positive	Negative	1	0	73		0	0	FALSE		FALSE	FALSE	FALSE	public
52	Male	Rural	Farmer		PTB		Neg.	0	0	Positive	Negative	0	0	434	133	0	0	FALSE		FALSE	FALSE	FALSE	public
55	Female	Urban	Student		PTB		Neg.	0	0	Negative		0	0	70		0	0	FALSE		FALSE	FALSE	FALSE	public
30	Male	Urban	Student		PTB		Neg.			Positive		0	0	93		0	0	FALSE		FALSE	FALSE	FALSE	public
35	Female	Urban	Business/Trading		PTB		Neg.			Positive	Negative	0	0	115	82	0	0	FALSE		FALSE	FALSE	FALSE	public
38	Female	Rural	Business/Trading		PTB		Neg.			Negative	Negative	0	0	96		0	0	FALSE		FALSE	FALSE	FALSE	public
26	Male	Urban	Business/Trading		PTB		Neg.			Negative	Negative	1	0	132	70	0	0	FALSE		FALSE	FALSE	FALSE	public
28	Female	Urban	Civil servant		PTB		Neg.		0	Negative	Negative	0	0	83		0	0	FALSE		FALSE	FALSE	FALSE	public
25	Male	Urban	Student		PTB		Neg.			Negative	Negative	0	0	74		0	0	FALSE		FALSE	FALSE	FALSE	public
36	Male	Urban	Business/Trading		PTB		Neg.			Positive	Negative	0	0	56		0	0	FALSE		FALSE	FALSE	FALSE	public
65	Male	Rural	Business/Trading		PTB		Neg.			Negative	Negative	0	0	86		0	0	FALSE		FALSE	FALSE	FALSE	public
35	Male	Urban	Business/Trading		PTB		Neg.			Positive	Negative	0	0	110	76	0	0	FALSE		FALSE	FALSE	FALSE	public
35	Female	Urban	Business/Trading		PTB		Neg.			Negative	Negative	0	0	91		0	0	FALSE		FALSE	FALSE	FALSE	public
70	Male	Urban	Business/Trading		PTB		Neg.			Negative	Negative	0	0	115	75	0	0	FALSE		FALSE	FALSE	FALSE	public
43	Male	Urban	Civil servant		PTB		Neg.			Negative	Negative	0	0	80		0	0	FALSE		FALSE	FALSE	FALSE	public
25	Female	Urban	Business/Trading		PTB		Neg.			Negative	Negative	0	0	68		0	0	FALSE		FALSE	FALSE	FALSE	public
51	Female	Urban	Business/Trading		PTB		Neg.			Negative	Negative	0	0	77		0	0	FALSE		FALSE	FALSE	FALSE	public
26	Male	Rural	Student		PTB		Neg.			Positive		0	0	109		0	0	FALSE	Sedentary	TRUE	FALSE	FALSE	public
19	Male	Urban	Student		PTB		Neg.			Positive		0	0	104		0	0	FALSE	Sedentary	TRUE	FALSE	FALSE	public
45	Male	Urban	Artisan		PTB		Neg.			Positive		0	0	104		0	0	FALSE	Sedentary	TRUE	FALSE	FALSE	public
45	Male	Urban	Civil servant		PTB		Pos	1	1	Negative		0	0	81		0	0	FALSE	Sedentary	TRUE	FALSE	FALSE	public
40	Female	Rural	Farmer		PTB		Neg.			Positive		0	0	96		0	0	FALSE	Vigorous	FALSE	FALSE	TRUE	public
28	Female	Urban	Business/Trading		PTB		Neg.			Positive		0	0	104		0	0	FALSE	Moderate	FALSE	TRUE	FALSE	public
42	Female	Urban	Farmer		PTB		Neg.			Positive		0	0	65		0	0	FALSE	Vigorous	FALSE	FALSE	TRUE	public
60	Male	Urban	Business/Trading		PTB		Neg.			Negative		0	0	93		0	0	FALSE	Moderate	FALSE	TRUE	FALSE	public
60	Male	Urban	Business/Trading		PTB		Neg.			Negative		0	0	114	65	0	0	FALSE		FALSE	FALSE	FALSE	public
35	Female	Rural	Business/Trading		PTB		Neg.			Positive		0	0	122	85	0	0	FALSE		FALSE	FALSE	FALSE	public
23	Female	Urban	Business/Trading		PTB		Neg.			Positive		0	0	77		0	0	FALSE		FALSE	FALSE	FALSE	public
32	Male	Urban	Business/Trading		PTB		Neg.			Positive		0	0	94		0	0	FALSE		FALSE	FALSE	FALSE	public
30	Male	Urban	Civil servant		PTB		Neg.			Positive		0	0	80		0	0	FALSE		FALSE	FALSE	FALSE	public
30	Male	Urban	Civil servant		PTB		Neg.			Positive		0	0	112		0	0	FALSE		FALSE	FALSE	FALSE	public
25	Male	Urban	Student		PTB		Neg.			Positive		0	0	73		0	0	FALSE	Sedentary	TRUE	FALSE	FALSE	public
35	Female	Urban	Business/Trading		PTB		Neg.			Positive		0	0	105		0	0	FALSE		FALSE	FALSE	FALSE	public
40	Male	Urban	Farmer		PTB		Neg.			Positive		0	0	160	77	0	0	FALSE	Vigorous	FALSE	FALSE	TRUE	public
43	Male	Urban	Business/Trading		PTB		Neg.			Positive	Negative	0	0	108		0	0	FALSE		FALSE	FALSE	FALSE	public
37	Male	Rural	Business/Trading		PTB		Neg.			Positive		0	0	105		0	0	FALSE		FALSE	FALSE	FALSE	public
15	Male	Urban	Student		PTB		Neg.			Positive		0	0	179	69	0	0	FALSE		FALSE	FALSE	FALSE	public
50	Female	Rural	Student		PTB		Neg.			Positive		0	0	75		0	0	FALSE		FALSE	FALSE	FALSE	public
53	Male	Urban	Business/Trading		PTB		Neg.			Negative		0	0	130	83	0	0	FALSE		FALSE	FALSE	FALSE	public
31	Male	Urban	Business/Trading		PTB		Neg.			Negative		0	0	115	66	0	0	FALSE		FALSE	FALSE	FALSE	public
50	Female	Urban	Business/Trading		PTB		Pos	1	1	Positive		0	0	76		0	0	FALSE		FALSE	FALSE	FALSE	public
40	Male	Urban	Business/Trading		PTB		Neg.			Positive	Negative	0	0	546	298	1	1	FALSE		FALSE	FALSE	FALSE	public
43	Male	Urban	Business/Trading		PTB		Neg.			Positive		0	0	98		0	0	FALSE		FALSE	FALSE	FALSE	public
32	Male	Urban	Business/Trading		PTB		Neg.			Positive		0	0	67		0	0	FALSE		FALSE	FALSE	FALSE	public
35	Male	Urban	Business/Trading		PTB		Pos			Positive		1	0	85		0	0	FALSE		FALSE	FALSE	FALSE	public
19	Female	Urban	Student		PTB		Neg.			Positive		0	0	72		0	0	FALSE		FALSE	FALSE	FALSE	public
25	Male	Urban	Business/Trading		PTB		Neg.			Positive		0	0	94		0	0	FALSE		FALSE	FALSE	FALSE	public
35	Male	Urban	Civil servant		PTB		Neg.			Negative		0	0	118	74	0	0	FALSE		FALSE	FALSE	FALSE	public
35	Male	Urban	Business/Trading		PTB		Neg.			Positive		0	0	97		0	0	FALSE		FALSE	FALSE	FALSE	public
41	Male	Rural	Business/Trading		PTB		Neg.			Positive		0	0	107		0	0	FALSE		FALSE	FALSE	FALSE	public
30	Female	Rural	Business/Trading		PTB		Neg.			Positive		0	0	103		0	0	FALSE		FALSE	FALSE	FALSE	public
34	Male	Rural	Artisan		PTB		Neg.			Positive		0	0	74		0	0	FALSE		FALSE	FALSE	FALSE	public
19	Female	Urban	Student		PTB		Neg.			Positive		0	0	73		0	0	FALSE		FALSE	FALSE	FALSE	public
34	Male	Urban	Business/Trading		PTB		Neg.			Positive		0	0	91		0	0	FALSE		FALSE	FALSE	FALSE	public
30	Male	Rural	Business/Trading		PTB		Neg.			Positive		1	0	82		0	0	FALSE		FALSE	FALSE	FALSE	public
34	Male	Urban	Business/Trading		PTB		Neg.			Positive		0	0	80		0	0	FALSE		FALSE	FALSE	FALSE	public
20	Male	Urban	Student		PTB		Neg.			Positive		0	0	84		0	0	FALSE	Sedentary	TRUE	FALSE	FALSE	public
43	Female	Urban	Farmer		PTB		Neg.			Positive		0	0	110	75	0	0	FALSE	Vigorous	FALSE	FALSE	TRUE	public
25	Female	Urban	Artisan		PTB		Neg.			Positive		0	0	83		0	0	FALSE		FALSE	FALSE	FALSE	public
28	Male	Urban	Business/Trading		PTB		Neg.			Positive	Negative	0	0	168		0	0	FALSE		FALSE	FALSE	FALSE	private
21	Male	Urban	Student		PTB		Neg.			Positive	Negative	0	0	64		0	0	FALSE		FALSE	FALSE	FALSE	private
19	Male	Urban	Student		PTB		Neg.			Positive	Negative	0	0	42		0	0	FALSE		FALSE	FALSE	FALSE	private
25	Female	Urban	Student		PTB		Neg.			Positive	Negative	0	0	53		0	0	FALSE		FALSE	FALSE	FALSE	private
27	Male	Urban	Business/Trading		PTB		Neg.			Positive	Negative	0	0	33		0	0	FALSE		FALSE	FALSE	FALSE	private
83	Male	Urban	Business/Trading		PTB		Pos			Positive	Negative	0	0	60		0	0	FALSE		FALSE	FALSE	FALSE	private
41	Male	Urban	Business/Trading		PTB		Neg.			Positive	Negative	0	0	51		0	0	FALSE		FALSE	FALSE	FALSE	private
29	Male	Urban	Business/Trading		PTB		Neg.			Positive	Negative	0	0	35		0	0	FALSE		FALSE	FALSE	FALSE	private
35	Female	Urban	Business/Trading		PTB		Neg.			Positive	Negative	0	0	70		0	0	FALSE		FALSE	FALSE	FALSE	private
52	Male	Urban	Business/Trading		PTB		Pos	1		Positive	Negative	0	0	40		0	0	FALSE		FALSE	FALSE	FALSE	private
30	Male	Urban	Business/Trading		PTB		Neg.			Positive	Negative	0	0	33	33	0	0	FALSE		FALSE	FALSE	FALSE	private
40	Male	Urban	Artisan		PTB		Neg.			Positive	Negative	0	0	250		0	0	FALSE		FALSE	FALSE	FALSE	private
20	Male	Urban	Student		PTB		Neg.			Positive	Negative	0	0	76		0	0	FALSE		FALSE	FALSE	FALSE	private
23	Male	Urban	Student		PTB		Neg.			Positive	Negative	0	0	86		0	0	FALSE		FALSE	FALSE	FALSE	private
38	Female	Urban	Business/Trading		PTB		Neg.			Positive	Negative	0	0	76		0	0	FALSE		FALSE	FALSE	FALSE	private
35	Female	Urban	Artisan		PTB		Neg.			Positive	Negative	0	0	147	129	1	1	FALSE		FALSE	FALSE	FALSE	private
24	Male	Urban	Business/Trading		PTB	MDR	Neg.			Positive		0	0	127		0	0	FALSE		FALSE	FALSE	FALSE	private
32	Male	Urban	Student		PTB	MDR	Neg.			Positive		0	0	164		0	0	FALSE		FALSE	FALSE	FALSE	private
37	Male	Rural	Farmer		PTB	MDR	Neg.			Positive		0	0	106		0	0	FALSE		FALSE	FALSE	FALSE	private
33	Female	Urban	Business/Trading		PTB		Neg.			Positive	Negative	0	0	76		0	0	FALSE		FALSE	FALSE	FALSE	private
51	Male	Urban	Business/Trading		PTB		Neg.			Positive	Negative	0	0	62		0	0	FALSE		FALSE	FALSE	FALSE	private
60	Female	Urban	Business/Trading		PTB		Neg.			Negative	Negative	0	0	40		0	0	FALSE		FALSE	FALSE	FALSE	private
25	Male	Rural	Artisan		PTB		Neg.			Positive	Negative	0	0	54		0	0	FALSE		FALSE	FALSE	FALSE	private
28	Male	Urban	Business/Trading		PTB		Neg.			Positive	Negative	0	0	48		0	0	FALSE		FALSE	FALSE	FALSE	private
29	Female	Urban	Business/Trading		PTB		Neg.			Negative	Negative	0	0	38		0	0	FALSE		FALSE	FALSE	FALSE	private
36	Female	Urban	Business/Trading		PTB		Pos	1	1	Negative	Negative	0	0	58		0	0	FALSE		FALSE	FALSE	FALSE	private
57	Female	Urban	Business/Trading		PTB		Neg.			Negative	Negative	0	0	69		0	0	FALSE		FALSE	FALSE	FALSE	private
53	Male	Urban	Business/Trading		PTB		Neg.			Negative	Negative	0	0	80		0	0	FALSE		FALSE	FALSE	FALSE	private
33	Male	Urban	Business/Trading		PTB		Neg.			Negative	Negative	0	0	123		0	0	FALSE		FALSE	FALSE	FALSE	private
28	Male	Urban	Business/Trading		PTB		Neg.			Negative	Negative	0	0	54		0	0	FALSE		FALSE	FALSE	FALSE	private
43	Female	Urban	Business/Trading		PTB		Neg.			Negative	Negative	0	0	45		0	0	FALSE		FALSE	FALSE	FALSE	private
40	Female	Urban	Business/Trading		PTB		Pos	1		Positive	Negative	0	0	50		0	0	FALSE		FALSE	FALSE	FALSE	private
24	Female	Urban	Business/Trading		PTB		Neg.			Positive	Positive	0	0	76		0	0	FALSE		FALSE	FALSE	FALSE	private
44	Male	Urban	Business/Trading		PTB		Pos			Positive	Negative	0	0	63		0	0	FALSE		FALSE	FALSE	FALSE	private
43	Male	Urban	Business/Trading		PTB		Neg.			Negative	Negative	0	0	48		0	0	FALSE		FALSE	FALSE	FALSE	private
44	Female	Urban	Business/Trading		PTB		Neg.			Negative	Negative	0	0	78		0	0	FALSE		FALSE	FALSE	FALSE	private
32	Male	Urban	Business/Trading		PTB		Neg.			Positive	Negative	0	0	62		0	0	FALSE		FALSE	FALSE	FALSE	private
42	Male	Urban	Business/Trading		PTB		Neg.			Positive	Negative	0	0	56		0	0	FALSE		FALSE	FALSE	FALSE	private
54	Male	Urban	Business/Trading		PTB		Neg.			Positive	Negative	0	0	60		0	0	FALSE		FALSE	FALSE	FALSE	private
37	Female	Urban	Business/Trading		PTB		Neg.	1		Negative	Negative	0	0	35		0	0	FALSE		FALSE	FALSE	FALSE	private
40	Male	Urban	Civil servant		PTB		Neg.			Positive	Negative	0	0	75		0	0	FALSE		FALSE	FALSE	FALSE	private
30	Male	Urban	Artisan		PTB		Neg.			Negative	Negative	0	0	84		0	0	FALSE		FALSE	FALSE	FALSE	private
33	Female	Urban	Business/Trading		PTB		Neg.			Negative	Negative	0	0	103		0	0	FALSE		FALSE	FALSE	FALSE	private
60	Female	Urban	Farmer		PTB		Neg.			Positive	Negative	0	0	86		0	0	FALSE		FALSE	FALSE	FALSE	private
30	Male	Urban	Business/Trading		PTB		Neg.			Positive	Negative	0	0	66		0	0	FALSE		FALSE	FALSE	FALSE	private
30	Male	Urban	Civil servant		PTB		Neg.			Negative	Negative	0	0	56		0	0	FALSE		FALSE	FALSE	FALSE	private
42	Female	Urban	Business/Trading		PTB		Neg.			Positive	Negative	0	0	103		0	0	FALSE		FALSE	FALSE	FALSE	private
38	Female	Urban	Civil servant		PTB		Neg.			Positive	Negative	0	0	81		0	0	FALSE		FALSE	FALSE	FALSE	private
50	Male	Urban	Civil servant		PTB		Neg.			Positive	Negative	0	0	144	76	0	0	FALSE		FALSE	FALSE	FALSE	private
50	Male	Urban	Civil servant		PTB		Neg.			Positive	Negative	0	0	60		0	0	FALSE		FALSE	FALSE	FALSE	private
46	Male	Urban	Business/Trading		PTB		Neg.			Positive	Negative	0	0	60		0	0	FALSE		FALSE	FALSE	FALSE	private
44	Female	Urban	Civil servant		PTB		Neg.			Negative	Negative	0	0	45		0	0	FALSE		FALSE	FALSE	FALSE	private
30	Female	Urban	Business/Trading		PTB		Neg.			Negative	Negative	0	0	70		0	0	FALSE		FALSE	FALSE	FALSE	private
34	Male	Urban	Business/Trading		PTB		Neg.			Negative	Negative	0	0	56		0	0	FALSE		FALSE	FALSE	FALSE	private
27	Male	Urban	Student		PTB		Neg.			Positive	Negative	0	0	45		0	0	FALSE		FALSE	FALSE	FALSE	private
55	Female	Urban	Business/Trading		PTB		Neg.			Positive	Negative	0	0	60		0	0	FALSE		FALSE	FALSE	FALSE	private
32	Male	Urban	Business/Trading		PTB		Neg.			Negative	Negative	0	0	73		0	0	FALSE		FALSE	FALSE	FALSE	private
32	Male	Urban	Student		PTB		Neg.			Positive	Negative	0	0	52		0	0	FALSE		FALSE	FALSE	FALSE	private
22	Male	Urban	Student		PTB	M	Neg.			Positive	Negative	0	0	68		0	0	FALSE		FALSE	FALSE	FALSE	private
36	Male	Urban	Business/Trading		PTB		Neg.			Positive	Negative	0	0	82		0	0	FALSE		FALSE	FALSE	FALSE	private
25	Female	Urban	Student		PTB		Neg.			Negative	Negative	0	0	48		0	0	FALSE		FALSE	FALSE	FALSE	private
44	Male	Urban	Business/Trading		PTB		Neg.			Negative	Negative	0	0	63		0	0	FALSE		FALSE	FALSE	FALSE	private
43	Male	Urban	Business/Trading		PTB		Pos			Positive	Negative	0	0	56		0	0	FALSE		FALSE	FALSE	FALSE	private
45	Female	Urban	Business/Trading		PTB		Neg.			Positive	Negative	0	0	58		0	0	FALSE		FALSE	FALSE	FALSE	private
50	Male	Urban	Civil servant		PTB		Neg.			Positive	Negative	0	0	58		0	0	FALSE		FALSE	FALSE	FALSE	private
20	Male	Urban	Student		PTB		Neg.			Positive		0	0	48		0	0	FALSE		FALSE	FALSE	FALSE	private
70	Male	Urban	Civil servant		PTB		Neg.			Positive		0	0	83		0	0	FALSE		FALSE	FALSE	FALSE	private
43	Male	Urban	Business/Trading		PTB		Neg.			Negative	Negative	0	0	50		0	0	FALSE		FALSE	FALSE	FALSE	private
57	Male	Urban	Business/Trading		PTB		Neg.			Negative	Negative	0	0	73		0	0	FALSE		FALSE	FALSE	FALSE	private
68	Male	Urban	Artisan		PTB		Neg.			Negative	Negative	0	0	88		0	0	FALSE		FALSE	FALSE	FALSE	private
25	Female	Urban	Business/Trading		PTB		Neg.			Positive	Negative	0	0	60		0	0	FALSE		FALSE	FALSE	FALSE	private
31	Male	Urban	Student		PTB		Neg.			Negative	Negative	0	0	63		0	0	FALSE		FALSE	FALSE	FALSE	private
40	Male	Urban	Business/Trading		PTB		Neg.			Positive		0	0	56		0	0	FALSE		FALSE	FALSE	FALSE	private
29	Male	Urban	Business/Trading		PTB		Neg.			Positive	Negative	0	0	73		0	0	FALSE		FALSE	FALSE	FALSE	private
32	Female	Urban	Business/Trading		PTB		Pos		1	Negative	Negative	0	0	61		0	0	FALSE		FALSE	FALSE	FALSE	private
35	Male	Urban	Business/Trading		PTB		Neg.			Positive	Negative	0	0	45		0	0	FALSE		FALSE	FALSE	FALSE	private
28	Male	Urban	Business/Trading		PTB		Neg.			Positive	Negative	0	0	80		0	0	FALSE		FALSE	FALSE	FALSE	private
30	Male	Urban	Business/Trading		PTB		Neg.			Negative	Negative	0	0	58		0	0	FALSE		FALSE	FALSE	FALSE	private
67	Male	Urban	Business/Trading		PTB		Neg.			Negative		0	0	86		0	0	FALSE		FALSE	FALSE	FALSE	private
32	Male	Urban	Business/Trading		PTB		Neg.			Positive	Negative	0	0	49		0	0	FALSE		FALSE	FALSE	FALSE	private
75	Male	Urban	Civil servant		PTB		Neg.			Negative	Negative	0	0	57		0	0	FALSE		FALSE	FALSE	FALSE	private
85	Female	Urban	Business/Trading		PTB		Neg.			Negative	Negative	0	0	66		0	0	FALSE		FALSE	FALSE	FALSE	private
22	Female	Urban	Student		PTB		Neg.			Negative	Negative	0	0	46		0	0	FALSE		FALSE	FALSE	FALSE	private
69	Male	Urban	Business/Trading		PTB		Neg.			Positive	Negative	0	0	63		0	0	FALSE		FALSE	FALSE	FALSE	private
49	Male	Urban	Business/Trading		PTB		Neg.			Negative	Negative	0	0	61		0	0	FALSE		FALSE	FALSE	FALSE	private
56	Male	Urban	Business/Trading		PTB		Neg.			Negative	Negative	0	0	84		0	0	FALSE		FALSE	FALSE	FALSE	private
58	Female	Urban	Civil servant		PTB		Neg.			Positive		0	0	90		0	0	FALSE		FALSE	FALSE	FALSE	private
70	Male	Urban	Business/Trading		PTB		Neg.			Negative	Negative	0	0	96		0	0	FALSE		FALSE	FALSE	FALSE	private
82	Female	Urban	Business/Trading		PTB		Neg.			Negative	Negative	0	0	82		0	0	FALSE		FALSE	FALSE	FALSE	private
52	Female	Rural	Business/Trading		PTB		Neg.			Positive		0	0	98		0	0	FALSE		FALSE	FALSE	FALSE	private
60	Female	Urban	Business/Trading		PTB		Neg.			Positive		0	0	68		0	0	FALSE		FALSE	FALSE	FALSE	private
32	Male	Urban	Artisan		PTB		Neg.			Positive		0	0	69		0	0	FALSE		FALSE	FALSE	FALSE	private
19	Male	Urban	Business/Trading		PTB		Neg.			Positive		0	0	51		0	0	FALSE		FALSE	FALSE	FALSE	private
39	Male	Urban	Farmer		PTB		Neg.			Positive		0	0	63		0	0	FALSE		FALSE	FALSE	FALSE	private
75	Female	Urban	Farmer		PTB		Neg.			Positive		0	0	67		0	0	FALSE		FALSE	FALSE	FALSE	private
46	Male	Urban	Business/Trading		PTB		Neg.			Positive		0	0	52		0	0	FALSE		FALSE	FALSE	FALSE	private
30	Female	Urban	Business/Trading		PTB		Neg.			Positive		0	0	66		0	0	FALSE		FALSE	FALSE	FALSE	private
37	Female	Urban	Business/Trading		PTB		Neg.			Negative		0	0	82		0	0	FALSE		FALSE	FALSE	FALSE	private
56	Female	Urban	Civil servant		PTB		Neg.			Positive		0	0	74		0	0	FALSE		FALSE	FALSE	FALSE	private
37	Female	Urban	Civil servant		PTB		Neg.			Positive		0	0	60		0	0	FALSE		FALSE	FALSE	FALSE	private
54	Male	Urban	Artisan		PTB		Neg.			Positive		0	0	83		0	0	FALSE		FALSE	FALSE	FALSE	private
64	Male	Urban	Business/Trading		PTB		Neg.			Positive		0	0	72		0	0	FALSE		FALSE	FALSE	FALSE	private
54	Male	Urban	Business/Trading		PTB		Neg.			Positive		0	0	84		0	0	FALSE		FALSE	FALSE	FALSE	private
25	Male	Urban	Business/Trading		PTB		Neg.			Positive		0	0	51		0	0	FALSE		FALSE	FALSE	FALSE	private
23	Male	Urban	Student		PTB		Neg.			Positive		0	0	59		0	0	FALSE		FALSE	FALSE	FALSE	private
22	Female	Urban	Student		PTB		Neg.			Positive		0	0	42		0	0	FALSE		FALSE	FALSE	FALSE	private
18	Male	Urban	Business/Trading		PTB		Pos			Negative		0	0	49		0	0	FALSE		FALSE	FALSE	FALSE	private
48	Female	Urban	Business/Trading		PTB		Pos			Positive		0	0	63		0	0	FALSE		FALSE	FALSE	FALSE	private
38	Male	Urban	Civil servant		PTB		Neg.			Positive		0	0	78		0	0	FALSE		FALSE	FALSE	FALSE	private
36	Male	Urban	Artisan		PTB		Neg.			Positive		0	0	67		0	0	FALSE		FALSE	FALSE	FALSE	private
66	Female	Urban	Business/Trading		PTB		Neg.			Positive	Negative	0	0		150	1	1	FALSE	Moderate	FALSE	TRUE	FALSE	public
70	Female	Urban	Civil servant		PTB		Neg.			Positive		0	0		102	0	0	FALSE		FALSE	FALSE	FALSE	public
35	Female	Urban	Business/Trading		PTB		Neg.			Positive		0	0		88	0	0	FALSE		FALSE	FALSE	FALSE	public
54	Female	Urban	Business/Trading		PTB		Neg.			Positive	Negative	0	0	90		0	0	FALSE	Moderate	FALSE	TRUE	FALSE	public
31	Female	Urban	Business/Trading		PTB		Neg.			Positive	Negative	0	0	86		0	0	FALSE		FALSE	FALSE	FALSE	public
75	Male	Urban	Business/Trading		PTB		Neg.			Negative	Negative	0	0		85	0	0	FALSE		FALSE	FALSE	FALSE	public
55	Female	Urban	Business/Trading		PTB		Neg.			Positive		0	0		325	1	1	FALSE	Moderate	FALSE	TRUE	FALSE	public
28	Male	Urban	Civil servant		PTB		Neg.			Positive	Negative	0	0		105	0	0	FALSE		FALSE	FALSE	FALSE	public
35	Male	Urban	Business/Trading		PTB		Neg.			Positive	Negative	0	0		149	1	1	FALSE		FALSE	FALSE	FALSE	public
30	Male	Urban	Business/Trading		PTB		Neg.			Positive		0	0		86	0	0	FALSE	Moderate	FALSE	TRUE	FALSE	public
20	Female	Urban	Business/Trading		PTB		Neg.			Positive		0	0		83	0	0	FALSE		FALSE	FALSE	FALSE	public
20	Female	Urban	Business/Trading		PTB		Neg.			Positive		0	0		72	0	0	FALSE		FALSE	FALSE	FALSE	public
20	Female	Urban	Student		PTB		Neg.			Positive		0	0		94	0	0	FALSE		FALSE	FALSE	FALSE	public
20	Female	Urban	Student		PTB		Neg.			Positive		0	0		92	0	0	FALSE		FALSE	FALSE	FALSE	public
21	Female	Urban	Business/Trading		PTB		Neg.			Positive		0	0		90	0	0	FALSE	Moderate	FALSE	TRUE	FALSE	public
24	Female	Urban	Student		PTB		Neg.			Positive		0	0		87	0	0	FALSE		FALSE	FALSE	FALSE	public
22	Female	Urban	Student		PTB		Neg.			Positive		0	0		80	0	0	FALSE		FALSE	FALSE	FALSE	public
19	Female	Urban	Business/Trading		PTB		Neg.			Positive		0	0		71	0	0	FALSE	Moderate	FALSE	TRUE	FALSE	public
25	Male	Urban	Student		PTB		Neg.			Positive		0	0		81	0	0	FALSE		FALSE	FALSE	FALSE	public
24	Female	Urban	Business/Trading		PTB		Neg.			Positive		0	0		84	0	0	FALSE		FALSE	FALSE	FALSE	public
25	Male	Urban	Student		PTB		Neg.			Positive		0	0		78	0	0	FALSE		FALSE	FALSE	FALSE	public
[truncated: 95 more rows]
